# Supplementary material for: Global trends and health system impact on polycystic ovary syndrome: a comprehensive analysis of age-stratified females from 1990 to 2021
Source: Front Reprod Health. 2025 Oct 23;7:1642369. doi: 10.3389/frph.2025.1642369 (PMC12588920; doi:10.3389/frph.2025.1642369)
Supplement: Supplementary file 1 [file Datasheet1.zip]

Archive with 13 entries (12 files):
- Supplemental_data/
- Supplemental_data/Supplementary_Material_Figures_20250606.docx
- Supplemental_data/Table S1. Global and regional trends in PCOS burden prevalence, disability-adjusted life years and EAPC from 1990 to 2021.docx
- Supplemental_data/Table S10. BAPC forecast of PCOS global case and incidence-prevalence case from 2022 to 2042.xlsx
- Supplemental_data/Table S11.Relation of PCOS Global ASR and case from 1990 to 2042.xlsx
- Supplemental_data/Table S2. The Incidence and prevalence changes rate of PCOS in nations.xlsx
- Supplemental_data/Table S3.Joinpoint regression analysis of AAPC for ASIR, ASPR and ASDR from 1990 to 2021 in SDI, regions and countries with no significant EAPC trends.xlsx
- Supplemental_data/Table S4.Joinpoint regression analysis results of APC for ASIR, ASPR and ASDR from 1990 to 2021 in SDI, regions and countries with no significant EAPC trends.xlsx
- Supplemental_data/Table S5.Analysis of ASIR,ASPR and ASDR with SDI in region groups from 1990 to 2021.xlsx
- Supplemental_data/Table S6. Relation of ASR with SDI for 204 countries in 2021.xlsx
- Supplemental_data/Table S7. Correlation between the number, HDI and EAPC of PCOS incidence, prevalence and DALYs in 2021 among 190 countries.xlsx
- Supplemental_data/Table S8.Related analysis of Incidence, Prevalence and DALYs' Number with rate for Age groups in different regions..xlsx
- Supplemental_data/Table S9. ARIMA forecast of ASIR and ASPR for the global PCOS.xlsx
