# Supplementary material for: Global trends and health system impact on polycystic ovary syndrome: a comprehensive analysis of age-stratified females from 1990 to 2021
Source: Front Reprod Health. 2025 Oct 23;7:1642369. doi: 10.3389/frph.2025.1642369 (PMC12588920; doi:10.3389/frph.2025.1642369)
Supplement: Supplementary file 1 [file Datasheet1.zip › Supplemental_data/Table S10. BAPC forecast of PCOS global case and incidence-prevalence case from 2022 to 2042.xlsx]

## Sheet: BAPC forecast
BAPC forecast of PCOS global case and incidence-prevalence case from 2022 to 2042
Years	Global incidecne case	Incidence case of age groups									Global prevalence case	Prevalence case of age groups
		10 to 14	15 to 19	20 to 24	25 to 29	30 to 34	35 to 39	40 to 44	45 to 49	50 to 54		10 to 14	15 to 19	20 to 24	25 to 29	30 to 34	35 to 39	40 to 44	45 to 49	50 to 54
2022	2299655	1.11577e+06	1.05668e+06	55392.2	30626.8	17595.7	12302.9	6994.36	3320.66	976.855	1.89404e+06	1.89404e+06	7.84857e+06	1.04867e+07	1.08183e+07	1.11884e+07	1.06356e+07	9.59662e+06	7.72324e+06	1.86496e+06
2023	2327257	1.1291e+06	1.06975e+06	56206.5	30727.7	17570.8	12492.1	7110.66	3325.94	979.582	1.92298e+06	1.92298e+06	7.97077e+06	1.0625e+07	1.09098e+07	1.13102e+07	1.08921e+07	9.86638e+06	7.86188e+06	1.90229e+06
2024	2355738	1.14209e+06	1.08402e+06	57012.2	30903	17473.5	12663.9	7262.21	3333.19	978.943	1.95146e+06	1.95146e+06	8.10397e+06	1.07673e+07	1.10129e+07	1.13754e+07	1.11515e+07	1.01707e+07	8.00695e+06	1.9338e+06
2025	2384372	1.15444e+06	1.09907e+06	57782	31166.9	17353.2	12805.1	7428.86	3346	976.656	1.97893e+06	1.97893e+06	8.24428e+06	1.09141e+07	1.11305e+07	1.14095e+07	1.14016e+07	1.04847e+07	8.16457e+06	1.96212e+06
2026	2412156	1.16581e+06	1.1142e+06	58511	31531	17262.8	12906.8	7592.39	3369.7	974.952	2.00477e+06	2.00477e+06	8.3849e+06	1.10658e+07	1.12618e+07	1.14418e+07	1.16294e+07	1.07901e+07	8.34118e+06	1.99065e+06
2027	2439459	1.17721e+06	1.12871e+06	59223.5	31983.3	17253	12960	7734.25	3407.75	975.366	2.03073e+06	2.03073e+06	8.52133e+06	1.12289e+07	1.14077e+07	1.15093e+07	1.18231e+07	1.10735e+07	8.54507e+06	2.02366e+06
2028	2461730	1.18403e+06	1.14268e+06	59983	32467.9	17317.4	12947.3	7857.21	3466.29	977.372	2.04881e+06	2.04881e+06	8.65405e+06	1.14073e+07	1.15617e+07	1.16101e+07	1.19553e+07	1.13449e+07	8.7888e+06	2.06066e+06
2029	2482709	1.18974e+06	1.15641e+06	60814.9	32950.4	17424.9	12881.9	7969.94	3542.42	980.034	2.06492e+06	2.06492e+06	8.7852e+06	1.16022e+07	1.17207e+07	1.17239e+07	1.20283e+07	1.162e+07	9.06418e+06	2.09949e+06
2030	2502731	1.19499e+06	1.16957e+06	61695.4	33414.9	17583.9	12800.3	8064.05	3626.3	984.412	2.0802e+06	2.0802e+06	8.91229e+06	1.18079e+07	1.18854e+07	1.18538e+07	1.20688e+07	1.18862e+07	9.34901e+06	2.14176e+06
2031	2521958	1.2003e+06	1.18183e+06	62585.4	33858.9	17800.8	12741.5	8133.79	3708.98	992.101	2.09552e+06	2.09552e+06	9.03261e+06	1.20148e+07	1.20561e+07	1.1999e+07	1.21081e+07	1.21297e+07	9.62678e+06	2.18922e+06
2032	2540769	1.20503e+06	1.19423e+06	63446.1	34296.3	18069.2	12743.2	8173.39	3781.4	1004.12	2.10974e+06	2.10974e+06	9.154e+06	1.22164e+07	1.22401e+07	1.21606e+07	1.21854e+07	1.23382e+07	9.88565e+06	2.24408e+06
2033	2558755	1.21345e+06	1.20206e+06	64281.9	34763.9	18357.5	12800.8	8171.81	3844.91	1022.32	2.13034e+06	2.13034e+06	9.24032e+06	1.24135e+07	1.24416e+07	1.23315e+07	1.22988e+07	1.2483e+07	1.01344e+07	2.30966e+06
2034	2575286	1.22141e+06	1.20886e+06	65109.4	35276.6	18646.4	12891.3	8137.33	3903.79	1045.84	2.15008e+06	2.15008e+06	9.31835e+06	1.26092e+07	1.26618e+07	1.25086e+07	1.24267e+07	1.25663e+07	1.03874e+07	2.38385e+06
2035	2590913	1.22882e+06	1.21529e+06	65911.2	35820.8	18926.9	13020.9	8093	3953.88	1071.78	2.16874e+06	2.16874e+06	9.39315e+06	1.27998e+07	1.28948e+07	1.26926e+07	1.25724e+07	1.26164e+07	1.0633e+07	2.46076e+06
2036	2606408	1.23595e+06	1.22187e+06	66668	36373.8	19197.7	13194.7	8063.62	3992.3	1097.47	2.18678e+06	2.18678e+06	9.46866e+06	1.29816e+07	1.313e+07	1.28841e+07	1.27353e+07	1.26659e+07	1.08591e+07	2.53602e+06
2037	2621362	1.24298e+06	1.22794e+06	67438.5	36913.4	19466.6	13408	8073.19	4016.13	1120.23	2.20453e+06	2.20453e+06	9.53966e+06	1.31659e+07	1.33604e+07	1.30905e+07	1.29164e+07	1.27561e+07	1.10543e+07	2.60647e+06
2038	2640088	1.25013e+06	1.23789e+06	67957.1	37442.1	19754.6	13637.5	8118.86	4019.88	1140.46	2.22234e+06	2.22234e+06	9.64019e+06	1.33005e+07	1.35868e+07	1.33168e+07	1.31084e+07	1.2885e+07	1.11929e+07	2.67448e+06
2039	2658875	1.25772e+06	1.24747e+06	68422.6	37969.8	20070.2	13868.9	8186.16	4007.64	1159.47	2.24077e+06	2.24077e+06	9.73739e+06	1.34239e+07	1.38126e+07	1.35641e+07	1.33081e+07	1.30301e+07	1.12768e+07	2.74389e+06
2040	2677927	1.26603e+06	1.25659e+06	68872.8	38486.4	20405.9	14095.7	8279.09	3990.76	1175.98	2.26031e+06	2.26031e+06	9.83035e+06	1.35435e+07	1.4034e+07	1.38262e+07	1.35161e+07	1.31948e+07	1.13315e+07	2.81161e+06
2041	2697716	1.27523e+06	1.26553e+06	69337.1	38980.7	20748.9	14316.7	8400.96	3981.53	1189.1	2.28126e+06	2.28126e+06	9.92112e+06	1.3665e+07	1.42469e+07	1.40917e+07	1.3733e+07	1.33785e+07	1.13864e+07	2.87434e+06
2042	2718451	1.28533e+06	1.27449e+06	69777.8	39487.2	21086.6	14538	8548.98	3991.87	1197.94	2.30362e+06	2.30362e+06	1.00112e+07	1.37807e+07	1.44635e+07	1.43533e+07	1.39671e+07	1.35824e+07	1.14788e+07	2.92902e+06
