# Supplementary material for: Global trends and health system impact on polycystic ovary syndrome: a comprehensive analysis of age-stratified females from 1990 to 2021
Source: Front Reprod Health. 2025 Oct 23;7:1642369. doi: 10.3389/frph.2025.1642369 (PMC12588920; doi:10.3389/frph.2025.1642369)
Supplement: Supplementary file 1 [file Datasheet1.zip › Supplemental_data/Table S11.Relation of PCOS Global ASR and case from 1990 to 2042.xlsx]

## Sheet:  ASIR and ASPR (std)
PCOS Global ASR and case of incidence and prevalence from 1990 to 2042
Years	ASIR(std)	0.025Q	0.975Q	Number of incidence(std)	0.025Q	0.975Q	ASPR(std)	0.025Q	0.975Q	Number of Prevalence(std)	0.025Q	0.975Q
1990	78.0066	77.881	78.1322	1.32901e+06	1.32589e+06	1.33212e+06	2165.35	2164.65	2166.06	3.68913e+07	3.68744e+07	3.69083e+07
1991	78.6274	78.502	78.7528	1.36134e+06	1.35819e+06	1.3645e+06	2182.18	2181.47	2182.88	3.77818e+07	3.77647e+07	3.7799e+07
1992	79.2789	79.1535	79.4044	1.39458e+06	1.39138e+06	1.39777e+06	2200.8	2200.1	2201.5	3.87137e+07	3.86964e+07	3.8731e+07
1993	79.8924	79.767	80.0179	1.42794e+06	1.4247e+06	1.43118e+06	2219.07	2218.38	2219.77	3.96622e+07	3.96447e+07	3.96797e+07
1994	80.4224	80.2971	80.5476	1.4607e+06	1.45742e+06	1.46399e+06	2236.9	2236.21	2237.59	4.06286e+07	4.06109e+07	4.06463e+07
1995	80.8444	80.7197	80.9692	1.49247e+06	1.48914e+06	1.49579e+06	2254.32	2253.63	2255.01	4.16169e+07	4.1599e+07	4.16348e+07
1996	81.3445	81.2202	81.4687	1.52705e+06	1.52369e+06	1.53042e+06	2275.71	2275.03	2276.4	4.27212e+07	4.27031e+07	4.27393e+07
1997	82.0736	81.9497	82.1974	1.56712e+06	1.56371e+06	1.57053e+06	2301.89	2301.21	2302.57	4.39525e+07	4.39342e+07	4.39709e+07
1998	82.9222	82.7986	83.0458	1.61056e+06	1.60711e+06	1.61402e+06	2329.38	2328.71	2330.06	4.52427e+07	4.5224e+07	4.52613e+07
1999	83.7501	83.6268	83.8734	1.65432e+06	1.65082e+06	1.65783e+06	2354.92	2354.24	2355.6	4.65169e+07	4.6498e+07	4.65358e+07
2000	84.3962	84.2731	84.5192	1.69504e+06	1.69149e+06	1.69859e+06	2374.1	2373.43	2374.77	4.76823e+07	4.76631e+07	4.77014e+07
2001	84.9885	84.8657	85.1113	1.73387e+06	1.73028e+06	1.73747e+06	2390.4	2389.73	2391.07	4.87671e+07	4.87478e+07	4.87865e+07
2002	85.6957	85.5729	85.8185	1.77324e+06	1.7696e+06	1.77689e+06	2406.6	2405.93	2407.27	4.97982e+07	4.97786e+07	4.98178e+07
2003	86.4326	86.3096	86.5556	1.81337e+06	1.80968e+06	1.81706e+06	2421.87	2421.2	2422.53	5.08112e+07	5.07914e+07	5.08309e+07
2004	87.1244	87.0011	87.2477	1.85138e+06	1.84764e+06	1.85512e+06	2435.64	2434.98	2436.3	5.1757e+07	5.17371e+07	5.17769e+07
2005	87.7053	87.5816	87.8289	1.88817e+06	1.88438e+06	1.89196e+06	2446.29	2445.63	2446.95	5.26651e+07	5.26451e+07	5.26852e+07
2006	88.1499	88.0259	88.274	1.92037e+06	1.91654e+06	1.92421e+06	2452.74	2452.09	2453.4	5.34337e+07	5.34135e+07	5.3454e+07
2007	88.5356	88.4111	88.66	1.95105e+06	1.94718e+06	1.95493e+06	2456.39	2455.74	2457.04	5.41313e+07	5.4111e+07	5.41517e+07
2008	88.9354	88.8106	89.0603	1.98168e+06	1.97776e+06	1.98559e+06	2460.83	2460.18	2461.48	5.48327e+07	5.48122e+07	5.48531e+07
2009	89.4385	89.3132	89.5639	2.0141e+06	2.01014e+06	2.01807e+06	2469.23	2468.58	2469.87	5.56056e+07	5.5585e+07	5.56262e+07
2010	90.0795	89.9536	90.2055	2.04846e+06	2.04445e+06	2.05247e+06	2483.43	2482.79	2484.07	5.64746e+07	5.64539e+07	5.64954e+07
2011	90.8468	90.7202	90.9734	2.08518e+06	2.08112e+06	2.08923e+06	2504.12	2503.48	2504.76	5.74762e+07	5.74553e+07	5.74971e+07
2012	91.6668	91.5396	91.7939	2.1237e+06	2.1196e+06	2.1278e+06	2528.66	2528.02	2529.3	5.8583e+07	5.85619e+07	5.86042e+07
2013	92.4855	92.3579	92.6131	2.16285e+06	2.1587e+06	2.167e+06	2554.52	2553.87	2555.16	5.97396e+07	5.97182e+07	5.97609e+07
2014	93.2395	93.1115	93.3674	2.20069e+06	2.1965e+06	2.20488e+06	2578.99	2578.35	2579.64	6.08709e+07	6.08493e+07	6.08924e+07
2015	93.8769	93.7488	94.005	2.23561e+06	2.23138e+06	2.23984e+06	2599.6	2598.96	2600.25	6.19077e+07	6.1886e+07	6.19295e+07
2016	94.6285	94.5003	94.7567	2.27299e+06	2.26873e+06	2.27726e+06	2623.57	2622.92	2624.21	6.30185e+07	6.29966e+07	6.30405e+07
2017	95.6588	95.5304	95.7872	2.31689e+06	2.31258e+06	2.32119e+06	2654.72	2654.08	2655.37	6.42982e+07	6.4276e+07	6.43204e+07
2018	96.7804	96.6519	96.909	2.36249e+06	2.35814e+06	2.36684e+06	2687.95	2687.3	2688.6	6.56151e+07	6.55927e+07	6.56376e+07
2019	97.8143	97.6857	97.9428	2.40587e+06	2.40148e+06	2.41026e+06	2717.92	2717.27	2718.57	6.68508e+07	6.68281e+07	6.68734e+07
2020	99.2178	99.0889	99.3466	2.45804e+06	2.45361e+06	2.46247e+06	2755.84	2755.19	2756.49	6.82737e+07	6.82508e+07	6.82966e+07
2021	99.7867	99.6579	99.9155	2.4894e+06	2.48494e+06	2.49386e+06	2772.74	2772.09	2773.39	6.91722e+07	6.91491e+07	6.91952e+07
2022	99.6928	96.3868	102.999	2.5372e+06	2.45301e+06	2.6214e+06	2807.55	2774.33	2840.77	7.14528e+07	7.06073e+07	7.22983e+07
2023	100.278	96.0542	104.502	2.56901e+06	2.46076e+06	2.67726e+06	2835.84	2780.43	2891.25	7.26511e+07	7.12314e+07	7.40707e+07
2024	100.868	95.3772	106.359	2.60057e+06	2.45897e+06	2.74217e+06	2864.14	2780.64	2947.64	7.3843e+07	7.16901e+07	7.59958e+07
2025	101.47	94.4095	108.53	2.63215e+06	2.44899e+06	2.81532e+06	2892.38	2776.1	3008.66	7.50293e+07	7.20128e+07	7.80457e+07
2026	102.078	93.1776	110.979	2.66376e+06	2.43147e+06	2.89604e+06	2920.56	2767.12	3074	7.62128e+07	7.22086e+07	8.02169e+07
2027	102.691	91.6988	113.683	2.69579e+06	2.40721e+06	2.98437e+06	2949.68	2754.58	3144.79	7.74335e+07	7.23118e+07	8.25553e+07
2028	103.308	90.0005	116.615	2.72696e+06	2.37568e+06	3.07824e+06	2979.24	2738.49	3219.99	7.86413e+07	7.22863e+07	8.49963e+07
2029	103.928	88.1007	119.756	2.75799e+06	2.33796e+06	3.17802e+06	3008.87	2718.78	3298.97	7.98479e+07	7.21495e+07	8.75464e+07
2030	104.552	86.0113	123.093	2.78884e+06	2.29427e+06	3.28341e+06	3038.57	2695.53	3381.6	8.10513e+07	7.19011e+07	9.02015e+07
2031	105.18	83.7406	126.619	2.81942e+06	2.24472e+06	3.39412e+06	3068.27	2668.59	3467.94	8.2247e+07	7.15335e+07	9.29605e+07
2032	105.812	81.2949	130.328	2.84969e+06	2.1894e+06	3.50998e+06	3098.85	2638.44	3559.26	8.34573e+07	7.10577e+07	9.5857e+07
2033	106.447	78.6791	134.216	2.87967e+06	2.12846e+06	3.63088e+06	3129.87	2604.87	3654.86	8.46707e+07	7.04681e+07	9.88732e+07
2034	107.087	75.8971	138.277	2.90915e+06	2.06183e+06	3.75646e+06	3161.1	2567.79	3754.41	8.58751e+07	6.97572e+07	1.01993e+08
2035	107.73	72.9517	142.509	2.9378e+06	1.98938e+06	3.88622e+06	3192.55	2527.22	3857.89	8.70606e+07	6.8917e+07	1.05204e+08
2036	108.378	69.8452	146.911	2.96535e+06	1.91104e+06	4.01966e+06	3224.01	2482.82	3965.2	8.82128e+07	6.7933e+07	1.08493e+08
2037	109.03	66.5792	151.481	2.99155e+06	1.82679e+06	4.15631e+06	3256.1	2434.81	4077.38	8.93404e+07	6.68062e+07	1.11875e+08
2038	109.686	63.155	156.216	3.01595e+06	1.73652e+06	4.29537e+06	3288.33	2382.91	4193.75	9.04169e+07	6.55212e+07	1.15313e+08
2039	110.345	59.5737	161.117	3.03855e+06	1.64046e+06	4.43664e+06	3320.59	2327.06	4314.12	9.14384e+07	6.40798e+07	1.18797e+08
2040	111.009	55.8361	166.181	3.05981e+06	1.53905e+06	4.58058e+06	3352.93	2267.27	4438.58	9.24193e+07	6.24945e+07	1.22344e+08
2041	111.676	51.9428	171.409	3.08022e+06	1.43267e+06	4.72777e+06	3385.15	2203.26	4567.05	9.33685e+07	6.07698e+07	1.25967e+08
2042	112.347	47.8942	176.801	3.10025e+06	1.32165e+06	4.87886e+06	3417.76	2135.11	4700.42	9.4314e+07	5.89188e+07	1.29709e+08
