# Supplementary material for: Global trends and health system impact on polycystic ovary syndrome: a comprehensive analysis of age-stratified females from 1990 to 2021
Source: Front Reprod Health. 2025 Oct 23;7:1642369. doi: 10.3389/frph.2025.1642369 (PMC12588920; doi:10.3389/frph.2025.1642369)
Supplement: Supplementary file 1 [file Datasheet1.zip › Supplemental_data/Table S2. The Incidence and prevalence changes rate of PCOS in nations.xlsx]

## Sheet: Changes PCOS in nations
Table S2. ASIR and ASPR, Incidence and prevalence cases change of PCOS in nations from 1990 to 2021
Location name	Number_1990_Incidence	ASIR_1990	Number_2021_Incidence	ASIR_2021	Changese Ratio of Incidence(%)	Number_1990_Prevalence	ASPR_1990	Number_2021_Prevalence	ASPR_2021	Changes Ratio of Prevalence(%)
Afghanistan	2494.44	34.78 ( 24.32 - 48.87 )	10509.1	50.11(34.4-71.4)	321.302	39882.3	899.66 ( 622.33 - 1286.08 )	189342	1295.31(889.64-1847.76)	374.751
Albania	109.51	5.8 ( 3.89 - 8.74 )	71.9031	7.7(5.23-11.29)	-34.3411	2446.55	145.74 ( 96.31 - 222.52 )	2384.01	191.44(126.23-291.31)	-2.55624
Algeria	9767.89	57.74 ( 40.27 - 81.59 )	17007.7	84.01(56.67-120.59)	74.1188	178872	1505.48 ( 1043.68 - 2150.72 )	500093	2205.99(1497.75-3172.01)	179.581
American Samoa	21.9781	78.14 ( 54.84 - 109.65 )	31.3747	108.31(75.38-157.79)	42.7544	490.607	2015.89 ( 1400 - 2848.69 )	662.344	2789.56(1942.9-4075)	35.0051
Andorra	23.8379	113.41 ( 77.62 - 162.49 )	33.439	140.95(97.02-199.68)	40.2766	868.25	2892.36 ( 1997.17 - 4119.21 )	1444.29	3580.57(2469.01-5055.23)	66.3449
Angola	1029.15	16.18 ( 11.29 - 22.74 )	6341.64	28.41(19.49-40.98)	516.202	18794.1	407.71 ( 281.65 - 588.77 )	114150	734.31(499.67-1062.3)	507.373
Antigua and Barbuda	15.2809	45.57 ( 30.83 - 63.86 )	21.7107	60.64(41.8-86.38)	42.0778	388.295	1184.04 ( 795.74 - 1697.4 )	765.374	1577.69(1081.35-2242.53)	97.1113
Argentina	8150.91	45.96 ( 31.87 - 65.7 )	14464.8	70.92(50.34-101.64)	77.4622	188624	1164.03 ( 804.69 - 1679.22 )	430892	1794.47(1259.48-2552.32)	128.439
Armenia	215.752	12.77 ( 8.85 - 18.3 )	199.487	19.23(13.21-27.95)	-7.53871	5695.41	321.28 ( 217.72 - 473.58 )	7142.76	478.73(323.9-700.39)	25.4125
Australia	12161.8	160.56 ( 117.92 - 208.47 )	17111	195.1(138.82-272.46)	40.6945	342565	3818.98 ( 2800.78 - 4961.92 )	563727	4606.14(3265.61-6417.26)	64.5604
Austria	3839.09	144.37 ( 103.01 - 198.9 )	3758.21	152.33(105.34-213.46)	-2.10651	148358	3733.72 ( 2614.91 - 5155.02 )	157940	3942.67(2723.35-5569.98)	6.45888
Azerbaijan	517.878	12.95 ( 9.01 - 18.48 )	818.446	19.73(13.21-27.45)	58.0386	12508	327.36 ( 221.69 - 486.18 )	28152.1	505.58(337.65-727.07)	125.073
Bahamas	89.5686	57.85 ( 38.8 - 83.78 )	135.886	69.02(46.9-100.8)	51.7119	2206.9	1506.12 ( 1025.77 - 2176.77 )	3896.61	1796.01(1213.4-2608.97)	76.5647
Bahrain	191.057	80.02 ( 54.78 - 114.15 )	499.933	91.28(63.71-129.23)	161.667	4935.07	2104.49 ( 1428.61 - 2989.85 )	15710.1	2399.15(1652.22-3399.21)	218.335
Bangladesh	10380.8	14.95 ( 10.29 - 21.01 )	22460.1	24.43(17.17-33.89)	116.361	182343	371.45 ( 253.24 - 531.81 )	569397	614.52(422.62-875.78)	212.266
Barbados	72.2006	57.13 ( 38.35 - 81.8 )	70.7556	67.19(45.35-94.29)	-2.00143	2049.2	1485.65 ( 1014.05 - 2116.97 )	2498.88	1747.68(1187.58-2498.66)	21.9441
Belarus	359.464	8.06 ( 5.53 - 11.58 )	310.29	10.64(7.38-15.35)	-13.6796	10402.3	199.64 ( 134.86 - 295.4 )	11603.3	265.96(180.29-396.6)	11.5457
Belgium	4164.72	116.37 ( 79.66 - 167.29 )	5059.84	137.03(96.6-192.74)	21.4928	147103	2993.3 ( 2057.38 - 4280.33 )	178151	3545.39(2465.51-4947.93)	21.1066
Belize	58.9009	45.72 ( 31.04 - 64.98 )	169.407	65.92(44.95-94.84)	187.613	1011.8	1175.11 ( 799.55 - 1652.17 )	4130.05	1698.95(1166.35-2399.27)	308.189
Benin	534.219	18.29 ( 12.86 - 25.72 )	2958.36	32.87(22.4-46.94)	453.774	10129.2	458.38 ( 316.55 - 656.35 )	55218.5	841.31(570.3-1209.54)	445.139
Bermuda	15.2902	69.24 ( 45.53 - 99.42 )	13.6267	77.01(52.53-113.93)	-10.8799	616.248	1802.08 ( 1183.92 - 2586.26 )	542.786	2003.91(1376.5-2920.75)	-11.9209
Bhutan	87.5619	21.13 ( 14.8 - 29.45 )	142.576	36.96(25.68-52.75)	62.8293	1535.69	535.23 ( 369.69 - 764.72 )	3965.3	951.35(651.15-1365.52)	158.21
Bolivia	3831.42	91.21 ( 61.22 - 132.39 )	7483	120.85(81.51-169.9)	95.3061	69667.3	2240.54 ( 1511.12 - 3238.64 )	189605	3013.26(2024.42-4266.89)	172.158
Bosnia and Herzegovina	107.596	4.93 ( 3.25 - 7.58 )	77.7418	7.59(5.07-11.17)	-27.7467	2923.91	123.47 ( 79.04 - 194.68 )	2841.85	191.47(125.22-293.78)	-2.80651
Botswana	262.125	27.37 ( 19.32 - 39.21 )	544.516	42.27(28.68-59.53)	107.731	4466.93	688.23 ( 471.44 - 985.2 )	14821.7	1081.33(733.16-1530.54)	231.809
Brazil	21914.2	23.54 ( 16.12 - 33.61 )	22886.1	24.97(17.19-35.09)	4.43494	441562	562.85 ( 382.22 - 807.58 )	723408	610.2(419.76-868.28)	63.8295
Brunei Darussalam	143.85	101.06 ( 70.16 - 145.53 )	298.427	160.01(111.25-224.46)	107.457	3293.33	2426.72 ( 1692.08 - 3533.53 )	9654.38	3797.3(2681.33-5308.98)	193.149
Bulgaria	243.819	6.76 ( 4.49 - 10.01 )	167.915	8.65(5.87-12.8)	-31.1312	7178.86	171.08 ( 108.99 - 259.83 )	6314.95	218.84(144.56-326.54)	-12.034
Burkina Faso	1048.24	17.36 ( 12.19 - 24.59 )	4149.6	27.1(18.9-37.99)	295.862	18272.4	432.11 ( 296.79 - 624.25 )	76846.3	691.63(474.65-990.3)	320.559
Burundi	595.269	17.44 ( 12.3 - 24.45 )	1664.01	18.62(13-25.75)	179.54	11045.3	435.65 ( 302.05 - 617.45 )	28909.3	460.99(314.65-664.66)	161.735
Cabo Verde	44.8362	19.72 ( 13.89 - 27.83 )	94.0011	32.43(22.54-45.9)	109.654	800.011	498.89 ( 347.78 - 717.89 )	2540.79	837.21(575.08-1210.69)	217.594
Cambodia	3037.13	45.59 ( 31.31 - 64.68 )	7003.85	78.36(54.92-111.79)	130.608	58608	1159.79 ( 803.42 - 1661.48 )	183686	2006.79(1398.68-2881.22)	213.415
Cameroon	1771.35	26.78 ( 18.38 - 38.15 )	7517.97	35.51(23.66-50.89)	324.419	33138.8	687.74 ( 465.13 - 991.43 )	146560	922.85(613.78-1361.89)	342.26
Canada	6250.64	57.32 ( 39.7 - 82.42 )	8840.85	73.82(51.22-106.18)	41.439	214192	1436.89 ( 997.82 - 2061.2 )	310637	1841.49(1289.91-2661.42)	45.0278
Central African Republic	348.681	20.77 ( 14.67 - 29.52 )	824.259	22.41(15.6-31.42)	136.393	6845.01	531.39 ( 364.17 - 777.43 )	15978.9	575.39(392.54-824.48)	133.439
Chad	513.988	13.77 ( 9.68 - 19.58 )	2462.78	20.44(14.31-28.68)	379.151	9037.91	339.92 ( 233.39 - 487.64 )	40291.3	517.4(356.47-746.8)	345.804
Chile	3561.66	48.73 ( 34.13 - 70.44 )	6057.22	84.21(59.19-121.13)	70.0675	89597.2	1233.67 ( 858.83 - 1787.18 )	203583	2126.29(1491.17-3082.69)	127.221
China	208206	31.62 ( 22.52 - 44.15 )	258930	58.61(41.19-82.36)	24.3625	5.33533e+06	832.95 ( 590.98 - 1169.17 )	1.00775e+07	1544.17(1081.83-2169.82)	88.8828
Colombia	13401.6	66.14 ( 44.55 - 96.83 )	18351.4	86.7(59.59-127.64)	36.9344	293458	1671.46 ( 1119.62 - 2409.5 )	578237	2190.96(1493.43-3183.33)	97.0425
Comoros	79.54	25.33 ( 17.66 - 36.38 )	129.412	29.89(20.52-42.21)	62.7005	1382.06	649.44 ( 445.6 - 947.31 )	3037.44	771.62(529.54-1112.21)	119.776
Cook Islands	9.29778	22.32 ( 15.62 - 31.72 )	9.78264	120.25(82.98-174.65)	5.21487	193.148	569.57 ( 392.21 - 818.16 )	268.957	3094.71(2112.97-4501.41)	39.2498
Costa Rica	1454.38	80.62 ( 54.64 - 116.39 )	2155.43	106.18(71.68-151.78)	48.2026	32808.9	2079.73 ( 1435.05 - 3015.09 )	71476.9	2742.27(1860.44-3961.65)	117.858
Croatia	124.68	80.05 ( 54.28 - 118.8 )	104.738	8.37(5.6-12.16)	-15.995	3842.67	2072.61 ( 1414.64 - 3000.01 )	3861.74	211.96(139.84-319.03)	0.496232
Cuba	2691.7	18.52 ( 12.78 - 26.58 )	2304.09	66.06(44.66-92.86)	-14.4003	79178.2	157.09 ( 101.76 - 240.28 )	86670.3	1720.78(1167.5-2445.64)	9.46228
Cyprus	314.97	6.24 ( 4.15 - 9.44 )	500.454	130.16(89.94-187.01)	58.8896	9141.2	1294.89 ( 869.23 - 1852.94 )	23926.1	3316.4(2294.61-4779.62)	161.739
Czech Republic	307.075	49.87 ( 33.56 - 70.8 )	261.583	8.17(5.52-12.08)	-14.8146	8395.87	2292.82 ( 1594.76 - 3235.1 )	9601.21	207.67(136.98-311.84)	14.3564
Cote d'Ivoire	1394.57	89.38 ( 61.72 - 125.61 )	5019.4	24.89(17.44-35.27)	259.926	74625.1	162.01 ( 103.51 - 240.99 )	273379	635.93(437.9-918.11)	266.337
Democratic Republic of the Congo	4109.43	6.4 ( 4.14 - 9.49 )	14822.3	132.29(90.98-188.09)	260.691	66611.4	466.87 ( 319.36 - 681.94 )	83546.8	3274.15(2274.55-4525.94)	25.4242
Denmark	2032.76	34.19 ( 24.4 - 48.54 )	2516.88	33.73(22.91-49.09)	23.8159	1008.43	874.92 ( 614.67 - 1268.56 )	5668.98	875.22(590.56-1273.9)	462.161
Djibouti	55.3982	17.28 ( 12.13 - 24.51 )	212.387	62.11(41.74-88.32)	283.383	406.488	435.63 ( 300.69 - 634.61 )	537.684	1614.82(1087.5-2326.9)	32.2753
Dominica	19.8753	104.99 ( 71.35 - 150.67 )	19.5339	63.06(42.23-90)	-1.71781	39219	2544.93 ( 1771.22 - 3562.47 )	95011	1628.37(1096.59-2382.98)	142.257
Dominican Republic	1928.74	20.2 ( 14.29 - 28.93 )	3377.77	151.32(105.93-208.83)	75.1278	145202	513.82 ( 355.15 - 762.5 )	355533	3731.44(2625.38-5158.52)	144.854
Ecuador	7654.88	45.28 ( 30.78 - 66 )	14008.3	87.73(61.35-124.82)	82.9988	484926	1176.15 ( 793.43 - 1687.7 )	1.21393e+06	2307.93(1600.55-3266.64)	150.334
Egypt	23410	40.08 ( 27.3 - 57.39 )	50587	94.25(63.08-136.91)	116.091	45134.5	1027.9 ( 701.99 - 1483.43 )	86019.1	2401.53(1646.79-3446.62)	90.584
El Salvador	2446.67	114.4 ( 79.03 - 161.06 )	3062.85	41.85(28.77-59.15)	25.1845	923.147	2827.8 ( 1969.41 - 3967.57 )	8049.14	1093.3(742.52-1576.3)	771.924
Equatorial Guinea	49.0959	69 ( 47.37 - 98.84 )	385.006	22.62(15.9-32.39)	684.19	6069.99	1820.58 ( 1239.38 - 2595.06 )	19234.9	577.34(393.92-836.34)	216.885
Eritrea	335.825	66.04 ( 44.5 - 97.91 )	902.65	11.98(8.26-17.46)	168.786	1666.75	1691.6 ( 1143.78 - 2473.81 )	1719.63	301.92(202.68-453.96)	3.17248
Estonia	55.6959	18.36 ( 12.99 - 26.31 )	49.2453	23.6(16.74-33.05)	-11.5819	87464.3	465.91 ( 322.91 - 681.45 )	328062	595.16(421.96-860.31)	275.082
Ethiopia	4981.13	15.42 ( 10.84 - 21.36 )	17269.8	94.66(65.78-135.6)	246.705	6362.61	384.65 ( 262.31 - 548.86 )	11366.1	2456.86(1705.88-3525.51)	78.6395
Fiji	290.626	8.59 ( 6.01 - 12.24 )	447.114	131.64(90.39-188.24)	53.8452	67115.9	213.33 ( 143.63 - 309.74 )	76672	3328.88(2300.34-4678.11)	14.2383
Finland	1879.65	35.63 ( 24.62 - 50.96 )	2285.25	122.95(84.55-174.44)	21.5784	733611	905.27 ( 619.73 - 1310.38 )	911483	3174.8(2171.54-4513.88)	24.2461
France	22610.8	16.08 ( 11.54 - 22.37 )	28748.8	37.2(25.29-54.15)	27.1466	2880.6	390.46 ( 273.42 - 554.7 )	9616.82	972.75(645.02-1427.42)	233.848
Gabon	156.714	61.8 ( 43.03 - 89.04 )	443.02	27.37(19.17-38.79)	182.693	2142.71	1605.55 ( 1105 - 2317.44 )	8704.04	702.01(485.66-1015.59)	306.216
Gambia	117.982	105.15 ( 71.1 - 151.56 )	455.41	28.18(19.41-38.83)	286	11504.4	2626.78 ( 1815.63 - 3706.76 )	11496.3	723.25(493.76-1013.69)	-0.0703233
Georgia	401.373	97.69 ( 67.45 - 140.16 )	332.589	123.43(85.89-173.38)	-17.1373	973040	2522.94 ( 1719.41 - 3590.99 )	1.07246e+06	3088.44(2154.31-4291.35)	10.2174
Germany	24007	24.92 ( 17.47 - 35.43 )	27013.9	28.4(20.22-40.84)	12.5255	34521.3	644.26 ( 444.31 - 926.07 )	134389	728.65(505.44-1058.76)	289.293
Ghana	1812.06	18.62 ( 13.1 - 25.81 )	5895.02	142.85(96.28-203.73)	225.321	146975	469.83 ( 325.81 - 671.72 )	158478	3616.57(2488.92-5139.19)	7.82654
Greece	4916.42	16.12 ( 10.92 - 23.06 )	4181.62	65.26(46.18-93.26)	-14.9459	370.45	410.16 ( 271.31 - 599.43 )	426.273	1629.81(1146.26-2310.59)	15.0692
Greenland	10.5086	99.39 ( 69.44 - 138.47 )	13.9292	55.96(37.72-78.63)	32.5505	401.948	2467.39 ( 1744.88 - 3387.74 )	752.825	1453.75(974.11-2070.27)	87.2943
Grenada	20.8148	19.32 ( 13.57 - 27.07 )	24.7594	121.65(83.72-171.37)	18.951	1572.86	486.05 ( 337.32 - 700.95 )	2285.73	3133.82(2156.98-4475.7)	45.3237
Guam	58.5037	112.92 ( 77.51 - 160.11 )	82.3322	80.2(53.7-116.27)	40.7299	54461.7	2887.01 ( 1978.15 - 4111.63 )	183159	2065.87(1361.35-3003.97)	236.308
Guatemala	3365.5	49.05 ( 34.69 - 68.9 )	7581.01	25.26(17.73-35.88)	125.257	11676.2	1227.79 ( 853.57 - 1725.29 )	43311.2	644.69(446.28-924.09)	270.936
Guinea	579.578	39.13 ( 26.59 - 55.64 )	2274.48	25.19(17.47-35.6)	292.437	1993.52	1012.47 ( 686.36 - 1452 )	6832.07	643.63(442.85-927.29)	242.714
Guinea-Bissau	112.945	86.32 ( 58.77 - 124.28 )	344.452	58.12(39.35-81.73)	204.974	4332.02	2229.17 ( 1532.6 - 3173.87 )	6222.82	1517.95(1022.21-2169.77)	43.6469
Guyana	209.124	56.21 ( 37.96 - 80.7 )	224.045	38.13(26.31-54.71)	7.13508	24703.6	1441.02 ( 977.12 - 2090.17 )	69762.8	976.99(669.63-1376.63)	182.4
Haiti	1259.78	16.92 ( 11.8 - 23.47 )	2845.32	81.11(54.85-116.84)	125.858	30017.2	424.68 ( 293.62 - 604.59 )	119558	2086.66(1429.96-3031.72)	298.298
Honduras	1778.14	17 ( 11.9 - 24.38 )	4965.11	8.5(5.68-12.68)	179.231	8968	425.17 ( 295.81 - 627.82 )	9278.07	215.28(141.05-329.6)	3.45752
Hungary	317.984	40.25 ( 27.22 - 58.03 )	239.601	146.71(100.65-205.53)	-24.65	3891.63	1047.04 ( 706.71 - 1541 )	6018.4	3733.33(2607.91-5311.92)	54.6499
Iceland	137.527	30.65 ( 20.52 - 44.73 )	187.665	46.93(33.28-64.95)	36.4564	2.76359e+06	788.95 ( 524.28 - 1148.73 )	9.66422e+06	1269.76(896.84-1778.02)	249.699
India	132304	53.72 ( 36.58 - 78.36 )	346724	111.3(78.67-155.47)	162.065	1.44775e+06	1385.67 ( 938.08 - 2027.87 )	4.3685e+06	2876.58(2028.48-4056.86)	201.744
Indonesia	69135.7	6.91 ( 4.51 - 9.99 )	143577	84.97(59.63-120.59)	107.674	430389	174.62 ( 110.61 - 261.41 )	1.03857e+06	2218.89(1544.61-3143.54)	141.311
Iran	23844.9	116.71 ( 80.64 - 166.97 )	29890.3	77.47(53.29-110.53)	25.353	146410	2981.12 ( 2066.51 - 4193.15 )	433288	2031.04(1375.42-2881.58)	195.941
Iraq	8221.76	26.95 ( 19.55 - 37.06 )	18837.4	135.89(95.25-194.96)	129.116	49444.3	679.25 ( 489 - 938.81 )	81450.7	3456.86(2412.02-4875.75)	64.7322
Ireland	2142.02	58.17 ( 40.8 - 80.27 )	2635.26	124.98(85.87-176.13)	23.0268	59936.8	1499.36 ( 1061.71 - 2116.89 )	141617	3154.91(2193.73-4470.66)	136.276
Israel	2622.72	63.81 ( 44.36 - 89.88 )	5511.08	326.18(227.34-458.58)	110.128	2.44562e+06	1670.73 ( 1158.19 - 2352.29 )	1.97497e+06	8113.16(5757.74-11265.85)	-19.2444
Italy	76866.9	67.32 ( 46.8 - 96.79 )	51696	29.82(20.56-43.32)	-32.7461	25688.9	1766.26 ( 1226.68 - 2552.35 )	103693	769.68(528.59-1131.62)	303.649
Jamaica	667.567	109.11 ( 73.79 - 154.14 )	753.674	58.91(39.66-82.96)	12.8986	13820.9	2782.52 ( 1917.65 - 3985.77 )	23878.3	1537.25(1041.9-2211.88)	72.7694
Japan	136182	96.25 ( 66.52 - 137.62 )	87448	266.51(189.72-375.55)	-35.7858	3.84522e+06	2434.98 ( 1697.02 - 3500.33 )	3.23464e+06	6334.11(4579.73-8798.66)	-15.879
Jordan	1638.33	361.55 ( 250.68 - 514.27 )	5754.51	79.57(54.97-112.66)	251.243	27981.4	8559.23 ( 6129.29 - 11790.13 )	130389	2079.34(1454.02-2938.43)	365.984
Kazakhstan	1258.32	43.86 ( 29.7 - 61.25 )	1716.49	20.32(13.97-28.66)	36.4108	30971.9	1142.29 ( 771.08 - 1615.72 )	49882.9	519.72(349.98-738.04)	61.0583
Kenya	3835.33	245.52 ( 175.82 - 342.02 )	9930.28	28.93(20.71-40.66)	158.916	61876.2	5930.96 ( 4259.12 - 8254.48 )	197986	745.75(525.02-1066.22)	219.971
Kiribati	22.5452	62.94 ( 43.71 - 88.79 )	55.9916	78.42(55.09-110.62)	148.353	517.866	1640.37 ( 1137.13 - 2336.56 )	1307.9	2019.01(1411.32-2839.09)	152.555
Kuwait	734.12	14.5 ( 9.88 - 21.01 )	1591.09	103.15(71.59-147.51)	116.735	18885.5	368.26 ( 249.86 - 541.9 )	78719.9	2710.67(1867.51-3844.2)	316.827
Kyrgyzstan	344.615	24.02 ( 17.28 - 33.52 )	560.665	15.96(10.75-22.84)	62.6932	7225.78	600.15 ( 424.71 - 856.92 )	14244.1	406.84(272.05-592.79)	97.1292
Laos	1393.51	53.16 ( 36.63 - 73.86 )	3822.97	95.13(67.72-133.06)	174.342	25492.2	1368.14 ( 925.82 - 1945.68 )	97477.7	2434.47(1718.64-3501.88)	282.383
Latvia	90.6558	85.47 ( 59.03 - 122.9 )	61.9014	11.05(7.72-15.8)	-31.7182	2803.56	2248.21 ( 1536.04 - 3220.09 )	2222.83	277.56(189.97-403.99)	-20.7143
Lebanon	1131.53	13.35 ( 9.27 - 18.85 )	1996.52	88.4(61.19-125.89)	76.444	26915.4	338.67 ( 230.07 - 489.15 )	69485.1	2333.51(1616.6-3359.94)	158.161
Lesotho	257.333	51.33 ( 35.64 - 72.65 )	438.45	36.43(25.21-52.58)	70.3824	4800.91	1307.3 ( 916.42 - 1836.9 )	9573.54	934.81(634.27-1354.64)	99.4111
Liberia	284.509	8.54 ( 5.93 - 12.53 )	1007.31	27.66(19.31-39.77)	254.051	5431.67	211.55 ( 142.74 - 323.62 )	19961.5	711.82(489.58-1042.57)	267.503
Libya	2363.16	67.24 ( 46.94 - 95.9 )	2778.77	84.61(58-121.75)	17.5871	37550	1772.91 ( 1219.44 - 2557.32 )	88291.3	2217.09(1533.97-3177.09)	135.13
Lithuania	125.062	24.55 ( 17.16 - 35.09 )	85.5061	10.68(7.48-15.6)	-31.6292	3610.1	624.98 ( 433.34 - 898.78 )	3154.16	267.43(184.63-401.79)	-12.6294
Luxembourg	135.203	19.21 ( 13.55 - 27.36 )	270.779	142.81(98.04-203.2)	100.275	5546.57	486.12 ( 334.17 - 708.53 )	11390	3617.44(2530.86-5086.89)	105.353
Macedonia	55.6352	76.75 ( 52.63 - 109.84 )	53.7855	7.77(5.16-11.52)	-3.3248	1458.45	2004.97 ( 1363.27 - 2876.03 )	2109.04	196.09(127.73-299.07)	44.6081
Madagascar	1479.9	7.78 ( 5.2 - 11.35 )	4264.41	21.82(15.25-31.05)	188.156	26033.1	192.4 ( 126.52 - 284.54 )	80942.7	555.02(380.82-810.24)	210.922
Malawi	1610.9	110.81 ( 74.77 - 158.45 )	4248.73	28.76(20.26-41.04)	163.748	29503.2	2824.46 ( 1930.64 - 3999.6 )	72724.2	720.04(497.66-1039.89)	146.496
Malaysia	9973.08	19.08 ( 13.5 - 26.9 )	23814.4	161.5(112.86-226.19)	138.787	216826	480.36 ( 331.6 - 693.22 )	701854	4125.99(2878.52-5885.36)	223.695
Maldives	78.6469	25.28 ( 17.55 - 36.25 )	226.958	128.78(89.7-183.56)	188.578	1359.88	646.77 ( 441.65 - 938.9 )	7696.13	3297.11(2261.38-4751.03)	465.94
Mali	750.893	93.46 ( 65.99 - 132.7 )	3708.5	22.87(15.87-32.43)	393.878	14001	2395.22 ( 1691.73 - 3456.2 )	63797	579.36(394.12-836.53)	355.66
Malta	167.385	54.46 ( 37.79 - 75.72 )	160.711	141.4(95.89-201.87)	-3.98744	5076.14	1414.17 ( 981.78 - 1979.59 )	6848.86	3600.05(2508.73-5102.58)	34.9226
Marshall Islands	14.3881	14.63 ( 10.39 - 20.62 )	25.1559	76.66(53.65-106.94)	74.8384	233.254	362.79 ( 250.43 - 519.38 )	590.387	1974.44(1363.98-2758.18)	153.109
Mauritania	305.24	103.7 ( 72.51 - 146.94 )	973.77	32.51(22.66-46.17)	219.018	5662.77	2654.36 ( 1833.01 - 3784.69 )	18290.5	840.8(576.26-1205.45)	222.996
Mauritius	568.902	45.42 ( 31.36 - 64.73 )	699.28	147.1(103.43-208.27)	22.9175	14185.8	1167.2 ( 801.76 - 1680.51 )	24029.6	3769.91(2642.56-5384.13)	69.3923
Mexico	84708.7	23.53 ( 16.59 - 34.12 )	89661.7	141.45(99.1-197.25)	5.84707	1.59427e+06	596.35 ( 409.12 - 882.89 )	2.55312e+06	3622.47(2553.1-5009.74)	60.1434
Micronesia (Federated States of)	42.1762	91.41 ( 65.12 - 130.37 )	51.2088	84.43(59.11-119.36)	21.4165	708.218	2339.78 ( 1639.26 - 3402.77 )	1147.44	2173.82(1520.35-3095.74)	62.0177
Moldova	144.881	142.27 ( 97.55 - 201.58 )	110.636	9.9(6.83-14.06)	-23.6368	3877.08	3593 ( 2488.62 - 4991.27 )	4464.96	247.11(167.49-364.08)	15.1629
Monaco	8.35921	58.29 ( 40.79 - 83.06 )	13.9142	143.38(98.27-204.74)	66.4531	433.387	1500.49 ( 1041.3 - 2118.6 )	529.339	3641.66(2511.44-5143.38)	22.1398
Mongolia	179.326	121.29 ( 84.08 - 171.57 )	276.101	18.08(12.37-25.9)	53.9661	3329.74	3091.82 ( 2103.11 - 4432.41 )	7888.07	460.34(310.36-656.75)	136.897
Montenegro	20.2783	12.82 ( 8.81 - 18.05 )	18.7498	8.54(5.77-12.6)	-7.53758	535.758	322.94 ( 215.88 - 460.86 )	629.407	216.34(141.41-323.08)	17.4798
Morocco	9628.28	6.69 ( 4.43 - 9.94 )	13921	77.28(54.07-111.57)	44.584	194774	168.82 ( 109.77 - 256.02 )	396061	2030.18(1397.84-2905.2)	103.344
Mozambique	1650.47	58.93 ( 40.56 - 83.27 )	6138.26	27.65(19.07-39.32)	271.909	29855.9	1524.67 ( 1037.99 - 2170.91 )	109182	711.86(483.64-1033.43)	265.698
Myanmar	12441.1	18.61 ( 13.01 - 26.07 )	29204.4	97.89(69.86-137.51)	134.741	253072	470.1 ( 321.11 - 685.54 )	758041	2487.69(1744.39-3493.6)	199.536
Namibia	254.267	47.4 ( 33 - 67.47 )	522.141	34.88(24.46-49.9)	105.351	4499.59	1205.63 ( 838.29 - 1732.92 )	11832.8	885.34(609.78-1270.79)	162.975
Nauru	4.11969	26.25 ( 18.52 - 36.87 )	6.57247	98.26(68.62-140.24)	59.538	85.9539	660.12 ( 456.37 - 927.9 )	145.679	2531.5(1764.66-3680.18)	69.4847
Nepal	1829.91	67.64 ( 46.69 - 96.07 )	4855.03	26.39(18.33-36.92)	165.315	35259.6	1744.98 ( 1208.58 - 2499.65 )	119833	655.33(450.84-937.3)	239.859
Netherlands	5488.24	15.43 ( 11.02 - 21.57 )	6746.48	123.5(85.5-177.57)	22.9259	197963	384.67 ( 266.18 - 550.92 )	234128	3147.42(2172.38-4452.61)	18.2688
New Zealand	3786.87	97.46 ( 66.35 - 137.9 )	4381.92	236.5(167.69-326.85)	15.7133	101674	2491.91 ( 1701.29 - 3511.06 )	137891	5689.13(4094.5-7762.63)	35.6209
Nicaragua	1735.77	236.74 ( 164.69 - 338.4 )	3142.27	87.88(58.85-127.37)	81.0305	29160.8	5616.24 ( 3953.22 - 7885.09 )	82216.2	2246.36(1501.49-3214.56)	181.941
Niger	775.276	61.65 ( 41.12 - 90.54 )	3547.11	20.38(14.43-28.8)	357.529	13284.4	1575.26 ( 1059.42 - 2304.09 )	55429.6	517.15(357.86-748.6)	317.254
Nigeria	12722.1	15.23 ( 10.9 - 21.01 )	46649.8	28.39(20.27-39.84)	266.683	217577	381.8 ( 265.36 - 538.1 )	848803	739.31(518.44-1052.63)	290.116
Niue	0.913222	21.57 ( 15.6 - 29.9 )	0.824766	112.47(78.48-161.45)	-9.68621	19.207	540.92 ( 382.38 - 778.28 )	22.4232	2895.05(2019.02-4151.71)	16.7449
North Korea	3817.41	73.71 ( 49.99 - 104.45 )	3897.38	38.25(26.36-53.31)	2.09508	99897.4	1903.64 ( 1296.57 - 2712.76 )	131300	980.6(674.56-1378.28)	31.4344
Northern Mariana Islands	19.7595	5.63 ( 3.8 - 8.5 )	23.9615	106.78(74.03-150.86)	21.2659	590.633	141.64 ( 92.27 - 219.15 )	626.957	2752.4(1891.74-3874.16)	6.15016
Norway	1773.67	82.43 ( 56.28 - 117.27 )	2287.24	125.2(88.34-177.42)	28.9554	59301.7	2127.89 ( 1465.89 - 3008.36 )	78878.5	3217.26(2259.05-4591.03)	33.0123
Oman	588.294	109.14 ( 76.47 - 153.31 )	1642.26	91.72(63.06-129.69)	179.157	10158	2807.05 ( 1957.05 - 3960.95 )	49269.6	2410.09(1651.57-3437.57)	385.033
Pakistan	17760.5	55.56 ( 37.72 - 79.05 )	42077.2	30.39(21.44-42.85)	136.914	311577	1453.82 ( 980.78 - 2101.72 )	933702	765.75(526.76-1091.9)	199.669
Palau	6.83551	26.15 ( 18.92 - 36.52 )	7.52996	112.01(76.55-161.1)	10.1595	164.575	656.67 ( 463.86 - 945.5 )	218.2	2887.7(1990.57-4126.06)	32.5841
Palestine	794.746	77.39 ( 53 - 111.83 )	2401.7	73.97(50.93-103.68)	202.197	13832.6	1997.33 ( 1383.37 - 2849.89 )	51397.1	1942.17(1327.01-2740.61)	271.564
Panama	828.193	58.43 ( 40 - 83.26 )	1867.64	90.09(61.25-131.72)	125.507	18060.8	1530.73 ( 1029.05 - 2236.15 )	50374.9	2331.37(1607.36-3400.98)	178.919
Papua New Guinea	1103.1	56.21 ( 37.96 - 80.7 )	3693.08	64.43(44.85-90.65)	234.792	21657.4	1455.4 ( 982.73 - 2122.06 )	86753.7	1637.42(1134.3-2363.63)	300.573
Paraguay	370.38	43.75 ( 30.16 - 61.26 )	883.031	23.19(15.89-33.63)	138.412	7282.53	1109.48 ( 759.78 - 1554.15 )	23063.6	604.4(409.3-878.16)	216.697
Peru	13764.6	14.97 ( 10.2 - 22.09 )	21143.2	129.39(87.3-188)	53.6057	251497	385.93 ( 259.62 - 572.06 )	627726	3241.41(2215.89-4687.01)	149.596
Philippines	26279.1	96.39 ( 66.02 - 137.32 )	67789	108.84(77.28-151.59)	157.958	512458	2280.86 ( 1525.39 - 3206.98 )	1.65883e+06	2801.89(1957.64-3975.8)	223.7
Poland	1774.78	64.13 ( 45.13 - 88.91 )	1206.07	10.53(7.59-14.17)	-32.044	49148.6	1644.28 ( 1149 - 2331.76 )	47767.2	269.48(190.73-368.48)	-2.81083
Portugal	4516.61	10.17 ( 6.98 - 14.9 )	3817.52	128.22(87.3-180.67)	-15.4782	122619	256.52 ( 168.78 - 384.74 )	153296	3268.08(2250.48-4623.77)	25.018
Puerto Rico	1329.93	93.62 ( 64.85 - 132.19 )	972.6	87.35(59.06-125.31)	-26.8685	34342.6	2401.97 ( 1664.57 - 3408.13 )	34174.4	2271.06(1510.57-3321.18)	-0.489829
Qatar	142.925	68.39 ( 46.04 - 97.24 )	720.777	101.08(68.65-146.01)	404.306	3601.15	1778.93 ( 1200.86 - 2550.48 )	29513.7	2660.35(1810.21-3885.75)	719.563
Republic of Congo	369.937	85.6 ( 59.34 - 123.4 )	1055.67	30.79(21.28-43.98)	185.365	6453.98	2248.66 ( 1549.95 - 3269.52 )	22946.7	794.25(548.1-1139.69)	255.543
Romania	657.013	83.28 ( 58.61 - 117.62 )	500.795	8.21(5.55-12.24)	-23.777	16764.5	2011.11 ( 1412.84 - 2882.32 )	17218.9	207.94(136.2-318.3)	2.71084
Russia	5696.93	6.86 ( 4.65 - 10.02 )	5581.88	11.18(7.86-15.88)	-2.01943	162857	168.37 ( 111.28 - 250.76 )	192214	273.16(189.03-391.57)	18.0262
Rwanda	1075.04	5.82 ( 3.82 - 8.66 )	2483.29	28.51(19.76-41.16)	130.995	18636.5	146.28 ( 94.26 - 220.69 )	51083.5	719.98(494.75-1039.74)	174.104
Saint Kitts and Nevis	13.1445	8.75 ( 6.11 - 12.36 )	15.4897	70.38(47.73-102.7)	17.8418	274.241	211.11 ( 142.86 - 303.3 )	572.361	1831.33(1243.87-2655.58)	108.707
Saint Lucia	39.4564	22.88 ( 15.98 - 32.64 )	37.6488	57.81(39.37-82.03)	-4.5813	774.222	568.63 ( 392.21 - 820.52 )	1377.28	1501.8(1022.68-2110.44)	77.8926
Saint Vincent and the Grenadines	29.6099	51.86 ( 35.31 - 73.46 )	29.7557	59.34(39.91-84.1)	0.492246	547.914	1347.52 ( 919.18 - 1910.24 )	862.915	1539.91(1040.44-2200.11)	57.491
Samoa	79.5911	43.13 ( 29.33 - 61.09 )	118.705	94.35(65.04-135.51)	49.1441	1347.98	1117.02 ( 755.79 - 1587.3 )	2401.49	2430.46(1677.51-3464.56)	78.1548
San Marino	11.4614	39.41 ( 26.42 - 55.74 )	13.6598	138.58(94.84-193.99)	19.1811	369.35	1019.92 ( 684.21 - 1450.15 )	506.888	3519.75(2397.78-4919.3)	37.2376
Sao Tome and Principe	16.68	69.73 ( 47.83 - 101.2 )	42.9036	29.77(20.97-42.74)	157.216	264.241	1799.08 ( 1223.51 - 2616.2 )	856.24	756.38(522.43-1083.55)	224.038
Saudi Arabia	6789.63	115.78 ( 80.13 - 164.41 )	13424.2	99.3(67.62-141.76)	97.7161	122934	2956.09 ( 2056.04 - 4220.14 )	527576	2608.01(1796.32-3769.73)	329.154
Senegal	1096.77	20.33 ( 14.35 - 28.92 )	2746.02	27.06(18.73-38.68)	150.374	19011.9	508.44 ( 352.94 - 727.79 )	54552.7	691.99(476.55-995.18)	186.94
Serbia	250.029	70.27 ( 48.23 - 99.58 )	237.898	7.84(5.25-11.29)	-4.85176	6961.54	1845.04 ( 1267.78 - 2628.16 )	8136.77	198.24(130.49-289.42)	16.8817
Seychelles	42.8108	21.56 ( 15.36 - 31.07 )	58.273	137.81(96.61-193.5)	36.1176	912.714	547.77 ( 381.45 - 799.51 )	1728.21	3523.9(2459.9-5007.5)	89.3488
Sierra Leone	407.327	5.82 ( 3.82 - 8.66 )	1624.61	27.7(19.15-40.03)	298.845	8445.88	146.42 ( 94.4 - 221.26 )	32666.8	713.61(484.16-1047.16)	286.778
Singapore	1357.83	97.34 ( 68.68 - 138.13 )	2033.24	154.59(106.48-225.31)	49.7421	43470.7	2498.6 ( 1750.54 - 3572.46 )	111651	3694.7(2599.4-5295.41)	156.842
Slovakia	153.962	16.72 ( 11.65 - 23.11 )	136.642	8.29(5.71-12.21)	-11.2496	4053.97	419.42 ( 288.2 - 599.63 )	5355	209.94(138.84-314.83)	32.0928
Slovenia	54.6676	95.56 ( 67 - 136.78 )	51.8418	8.89(5.95-12.98)	-5.16899	1615.77	2295.47 ( 1619.09 - 3281.98 )	1916.83	223.83(145.4-331.38)	18.6325
Solomon Islands	104.67	6.01 ( 4.01 - 8.92 )	293.554	71.08(48.69-100.38)	180.457	1749.24	150.96 ( 96.22 - 227.33 )	6327.66	1827.09(1265.61-2539.07)	261.738
Somalia	922.046	6.42 ( 4.34 - 9.47 )	3077.54	21.92(15.42-31.51)	233.772	16321.9	159.85 ( 104.18 - 243.3 )	54013	556.85(381.31-821.91)	230.923
South Africa	8562.11	45.14 ( 31.32 - 64.19 )	13170.8	46.64(32.6-66.11)	53.8262	178383	1159.64 ( 791.36 - 1675.47 )	369432	1179.02(803.6-1670.77)	107.1
South Korea	21247.9	18.94 ( 13.25 - 26.64 )	17390.9	130.61(91.77-185.36)	-18.1524	510373	476.9 ( 329.34 - 682.32 )	749041	3117.94(2187.29-4453.2)	46.7634
South Sudan	786.234	35.82 ( 25.09 - 50.69 )	1564.3	23.01(16.04-32.97)	98.9611	13732.6	919.13 ( 637 - 1310.8 )	27377.4	586.39(401.64-846.72)	99.3612
Spain	19269.5	20.85 ( 14.65 - 29.39 )	17911.1	132.93(91.49-189.51)	-7.04983	504654	527.51 ( 363.47 - 759.55 )	661983	3307.02(2315.93-4612.92)	31.1755
Sri Lanka	7532.97	105.68 ( 72.61 - 147.39 )	12914.9	124.05(87.31-172.3)	71.4455	175611	2604.85 ( 1798.29 - 3664.3 )	360442	3164.18(2231.82-4418.47)	105.25
Sudan	5103.04	73.74 ( 51.72 - 104.79 )	19399.2	68.77(47.85-96.5)	280.149	96724	1894.99 ( 1335.07 - 2717.99 )	415562	1817.65(1262.35-2594.65)	329.637
Suriname	103.718	39.11 ( 26.86 - 55.01 )	165.841	61.38(41.59-86.89)	59.8969	2303.03	1020.97 ( 687.98 - 1446.97 )	4686.8	1595.49(1084.73-2279.93)	103.506
Swaziland	209.871	45.02 ( 30.63 - 64.12 )	315.48	44.09(30.37-62.02)	50.3213	3580.36	1168.72 ( 790.65 - 1650.18 )	7165.24	1123.36(768-1598.3)	100.126
Sweden	2479.96	82.87 ( 58.14 - 118.45 )	3463.7	101.12(70.76-143.7)	39.6677	88700.1	2153.21 ( 1500.37 - 3085.94 )	116225	2606.76(1811.07-3683.24)	31.031
Switzerland	2430.78	109.15 ( 74.78 - 155.16 )	3008.92	122.96(85.77-176.87)	23.784	98196	2775.55 ( 1920.43 - 3961.33 )	124099	3125.63(2182.43-4408.64)	26.379
Syria	5222.74	58.69 ( 39.67 - 82.71 )	7310.15	77.22(53.73-110.46)	39.9675	86195.6	1525.26 ( 1028.35 - 2162.87 )	158408	2026.43(1402.83-2878.71)	83.7773
Taiwan	6462.52	59.85 ( 40.47 - 85.44 )	5631.12	96.73(69.47-131.02)	-12.8651	171954	1540.73 ( 1034.64 - 2232.94 )	281539	2489.94(1762.39-3400.01)	63.7296
Tajikistan	354.383	10.82 ( 7.52 - 15.6 )	743.824	13.91(9.48-19.94)	109.892	6574.51	270.08 ( 184.9 - 397.06 )	17975.9	348.14(231.14-507.29)	173.418
Tanzania	4372.03	69.74 ( 48.86 - 98.38 )	11879.4	29.83(20.77-42.01)	171.714	76072.1	1787.45 ( 1248.06 - 2560.4 )	229887	766.13(524.33-1092.09)	202.196
Thailand	23969.7	48.62 ( 33.99 - 68.41 )	29435	136.04(96.2-190.05)	22.8009	576816	1237.8 ( 863.34 - 1736.14 )	1.14579e+06	3482.2(2427.75-4950.67)	98.64
Timor-Leste	204.378	17.55 ( 12.32 - 24.85 )	744.441	80.27(57.49-116.88)	264.247	4651.27	437.35 ( 300.23 - 626.48 )	14238.9	2052.11(1441.38-2978.82)	206.129
Togo	420.921	61.85 ( 42.9 - 88.77 )	1353.64	26.21(18.27-37.77)	221.591	7504.22	1593.51 ( 1104.38 - 2283.83 )	29182.2	669.85(459.08-982.57)	288.877
Tokelau	0.553937	79.12 ( 54.16 - 112.92 )	0.739803	101.55(70.21-144.88)	33.5537	11.409	2041.69 ( 1398.74 - 2982.69 )	17.0547	2616.3(1803.44-3743.89)	49.4847
Tonga	53.4955	45.46 ( 30.5 - 64.88 )	66.7109	108.25(73.8-156.06)	24.7036	928.162	1176.96 ( 792.17 - 1656.46 )	1428.88	2790.79(1907.11-3970.77)	53.9475
Trinidad and Tobago	310.78	56.39 ( 38.56 - 82.4 )	352.26	65.49(43.65-94.12)	13.3473	7329.53	1476.32 ( 994.13 - 2177.33 )	11664.3	1708.6(1152.71-2458)	59.141
Tunisia	2962.4	53.53 ( 37.16 - 76.19 )	3844.36	79.26(54.87-112.67)	29.7716	61406.5	342.57 ( 234.05 - 499.55 )	128415	2082.09(1439.97-2956.93)	109.123
Turkey	19470.6	13.55 ( 9.31 - 19.36 )	26768.3	74.78(51.54-106.27)	37.4802	403512	1486.83 ( 1036.95 - 2108.99 )	849005	1954.56(1341.83-2795.21)	110.404
Turkmenistan	306.611	57.71 ( 39.75 - 81.88 )	493.01	19.54(13.43-28.02)	60.7929	6137.99	1393.28 ( 954.5 - 2010.92 )	12694.6	499.41(335.7-734.32)	106.819
Tuvalu	2.74546	21.34 ( 14.86 - 30 )	5.90808	91.62(63.54-130.16)	115.195	73.0532	540.08 ( 368.37 - 774.96 )	138.598	2359.26(1626.1-3363.82)	89.7216
Uganda	2469.34	8.31 ( 5.84 - 11.94 )	8104.55	26.55(18.65-37.74)	228.207	41802.2	198.28 ( 133.72 - 288.75 )	141483	672.52(462.55-967.04)	238.458
UK	24731.4	70.28 ( 48.76 - 100.07 )	34188.2	150.78(106.22-211.32)	38.2382	874970	1846.08 ( 1267.87 - 2644.64 )	1.19332e+06	3835.91(2672.27-5436.12)	36.3844
Ukraine	1855.66	119.73 ( 84.47 - 168.47 )	1396.65	9.84(6.9-14.14)	-24.7358	52205.5	3066.85 ( 2131.89 - 4361.89 )	50300.1	237.18(161.22-349.27)	-3.64984
United Arab Emirates	515.008	24.52 ( 16.89 - 35.06 )	2034.26	92.6(63.36-132.81)	294.996	12848.4	629.06 ( 426.38 - 919.78 )	83029.7	2433.55(1675.23-3522.8)	546.228
United States Virgin Islands	38.7356	125.86 ( 88.65 - 176.34 )	23.4786	83.82(56.13-120.67)	-39.3876	994.351	3144.31 ( 2220.62 - 4423.21 )	758.392	2177.74(1449.14-3121.48)	-23.7299
Uruguay	716.616	66.26 ( 45.08 - 96.74 )	1051.25	77.63(54.72-112.02)	46.6957	18086	1724 ( 1162.13 - 2537.13 )	33092.9	1968.43(1386.43-2858.94)	82.9754
USA	127848	47.08 ( 33.17 - 66.75 )	194556	157.14(116.75-206.42)	52.1766	4.25492e+06	1191.16 ( 826.85 - 1708.67 )	6.05107e+06	3935.93(2940.53-5138.6)	42.2136
Uzbekistan	1769.53	13.93 ( 9.53 - 19.93 )	2981.71	19.28(13.34-26.71)	68.5028	34870.1	351.27 ( 234.79 - 514.12 )	88482.2	491.56(333.67-691.99)	153.748
Vanuatu	49.4217	52.13 ( 36.57 - 74.17 )	142.371	77.93(53.18-112.57)	188.073	954.297	1341.47 ( 926.99 - 1923.6 )	3185.83	2007.65(1362.31-2935.24)	233.84
Venezuela	9395.97	77.95 ( 52.5 - 114.59 )	12226.4	98.33(68.01-141.95)	30.1236	198150	2011.15 ( 1356.69 - 2941.55 )	348798	2531.18(1709.99-3685.17)	76.0273
Vietnam	19424	45 ( 31.36 - 62.39 )	37473.6	90.74(63.35-127.03)	92.9242	389879	1133.23 ( 781.23 - 1595.74 )	1.18305e+06	2281.42(1589.77-3247.08)	203.439
Yemen	3508.27	40.51 ( 28.47 - 58.27 )	11282.5	49.82(33.8-71.41)	221.598	59220.2	1054.43 ( 736.22 - 1554.34 )	221143	1304.84(876.74-1890.88)	273.426
Zambia	1635	28.23 ( 19.39 - 40.23 )	4669.43	34.33(23.39-48.84)	185.592	26947	725.52 ( 490.1 - 1053.21 )	88097.9	884.16(592.83-1290.42)	226.93
Zimbabwe	2254.01	29.99 ( 20.42 - 42.9 )	3386.46	32.29(22.62-45.66)	50.2412	37077.7	762.12 ( 511.8 - 1096.6 )	67564.2	823.01(564.1-1177.99)	82.223
