# Supplementary material for: Global trends and health system impact on polycystic ovary syndrome: a comprehensive analysis of age-stratified females from 1990 to 2021
Source: Front Reprod Health. 2025 Oct 23;7:1642369. doi: 10.3389/frph.2025.1642369 (PMC12588920; doi:10.3389/frph.2025.1642369)
Supplement: Supplementary file 1 [file Datasheet1.zip › Supplemental_data/Table S3.Joinpoint regression analysis of AAPC for ASIR, ASPR and ASDR from 1990 to 2021 in SDI, regions and countries with no significant EAPC trends.xlsx]

## Sheet: Table S2
Table S3. Joinpoint regression analysis of AAPC for ASIR, ASPR and ASDR from 1990 to 2021 in SDI, regions and countries with no significant EAPC trends.
Location	Joinpoint Model	AAPC(95%CI)	Test Statistic	P-Value	Type
SDI
High SDI	5	0.5743(0.4689-0.6798)	10.7044	< 0.01**	ASIR
Regions
Central African Republic	3	0.2718(0.211-0.3327)	8.7611	< 0.01**
Central Latin America	6	0.2442(0.19-0.2984)	8.8341	< 0.01**
Countries
Austria	5	0.1712(0.1056-0.2368)	5.1191	< 0.01**
Zimbabwe	4	0.2838(0.1603-0.4074)	4.5089	< 0.01**
SDI
High SDI	5	0.5322(0.4969-0.5676)	29.5894	< 0.01**	ASPR
Regions
Central African Republic	3	0.2828(0.215-0.3507)	8.1789	< 0.01**
Central Latin America	6	0.3019(0.2441-0.3597)	10.2525	< 0.01**
Tropical Latin America	6	0.2845(0.1888-0.3803)	5.8339	< 0.01**
Countries
Austria	5	0.1737(0.1095-0.238)	5.3038	< 0.01**
Poland	3	0.1519(0.0843-0.2195)	4.4043	< 0.01**
Zimbabwe	6	0.2666(0.1873-0.3459)	6.5967	< 0.01**
SDI
High SDI	5	0.5138(0.4802-0.5473)	30.1168	< 0.01**	ASDR
Regions
Central Latin America	6	0.2872(0.2234-0.3511)	8.8276	< 0.01**
Tropical Latin America	6	0.2528(0.0567-0.4493)	2.5277	0.0115*
Countries
Poland	3	0.1228(0.0938-0.1518)	8.3162	< 0.01**
Zimbabwe	5	0.2555(0.1605-0.3505)	5.2774	< 0.01**
