# Supplementary material for: Global trends and health system impact on polycystic ovary syndrome: a comprehensive analysis of age-stratified females from 1990 to 2021
Source: Front Reprod Health. 2025 Oct 23;7:1642369. doi: 10.3389/frph.2025.1642369 (PMC12588920; doi:10.3389/frph.2025.1642369)
Supplement: Supplementary file 1 [file Datasheet1.zip › Supplemental_data/Table S4.Joinpoint regression analysis results of APC for ASIR, ASPR and ASDR from 1990 to 2021 in SDI, regions and countries with no significant EAPC trends.xlsx]

## Sheet: Table S3
Table S4. Joinpoint regression analysis results of APC for ASIR, ASPR and ASDR from 1990 to 2021 in SDI, regions and countries with no significant EAPC trends.
Location	Model	Segment Start	Segment End	APC(95%CI)	Test Statistic	P-Value	Group
SDI
High SDI	5	1990	2000	0.5984(0.5524-0.6444)	27.8036	< 0.01**	ASIR
		2000	2005	-0.1869(-0.3808-0.0075)	-2.0496	0.058309
		2005	2010	-1.9735(-2.2701--1.676)	-14.0206	< 0.01**
		2010	2016	1.1081(0.865-1.3517)	9.7583	< 0.01**
		2016	2019	2.6783(1.8427-3.5208)	6.894	< 0.01**
		2019	2021	4.157(3.6511-4.6653)	17.8324	< 0.01**
Regions
Central African Republic	3	1990	2000	1.3173(1.2417-1.393)	36.437	< 0.01**
		2000	2010	-0.6976(-0.7761--0.619)	-18.4117	< 0.01**
		2010	2017	-0.0344(-0.2003-0.1318)	-0.431	0.670861
		2017	2021	0.6444(0.3413-0.9484)	4.4292	< 0.01**
Central Latin America	6	1990	1993	2.457(2.2633-2.6511)	27.9493	< 0.01**
		1993	1996	0.4802(0.1653-0.7961)	3.3257	< 0.01**
		1996	2001	-1.3732(-1.488--1.2584)	-25.8799	< 0.01**
		2001	2009	-0.8685(-0.9368--0.8002)	-27.5843	< 0.01**
		2009	2015	0.7032(0.5824-0.8241)	12.7239	< 0.01**
		2015	2019	2.0927(1.8884-2.2974)	22.5304	< 0.01**
		2019	2021	0.1225(-0.2185-0.4646)	0.7819	0.449446
Countries
Austria	5	1990	1993	2.5624(2.2876-2.838)	20.0965	< 0.01**
		1993	1996	0.6664(0.1777-1.1574)	2.9091	0.0108*
		1996	2010	-0.2887(-0.3152--0.2622)	-23.1837	< 0.01**
		2010	2015	0.3028(0.1556-0.4503)	4.3872	< 0.01**
		2015	2019	-0.8714(-1.0879--0.6545)	-8.5335	< 0.01**
		2019	2021	0.8814(0.4754-1.2891)	4.6381	< 0.01**
Zimbabwe	4	1990	2000	1.5943(1.4874-1.7012)	31.5777	< 0.01**
		2000	2005	-0.5963(-0.9433--0.2481)	-3.5934	< 0.01**
		2005	2010	-1.9764(-2.3911--1.56)	-9.8927	< 0.01**
		2010	2015	0.1565(-0.3313-0.6466)	0.673	0.509521
		2015	2021	0.8634(0.6177-1.1097)	7.4046	< 0.01**
SDI
High SDI	5	1990	2000	0.7616(0.7449-0.7784)	97.1357	< 0.01**	ASPR
		2000	2005	-0.2125(-0.2795--0.1454)	-6.7493	< 0.01**
		2005	2010	-1.9807(-2.0767--1.8846)	-43.5315	< 0.01**
		2010	2016	0.873(0.7931-0.953)	23.3658	< 0.01**
		2016	2019	2.5251(2.2463-2.8046)	19.5232	< 0.01**
		2019	2021	3.6854(3.4977-3.8734)	42.5883	< 0.01**
Regions
Central African Republic	3	1990	2000	1.4064(1.3213-1.4916)	34.5972	< 0.01**
		2000	2009	-0.7492(-0.8571--0.6411)	-14.3705	< 0.01**
		2009	2016	-0.1504(-0.3372-0.0368)	-1.6707	0.10962
		2016	2021	0.5234(0.2715-0.7758)	4.328	< 0.01**
Central Latin America	6	1990	1993	3.0995(2.8781-3.3215)	30.9306	< 0.01**
		1993	1996	0.5756(0.2318-0.9206)	3.6522	< 0.01**
		1996	2003	-1.2083(-1.2745--1.1421)	-39.5226	< 0.01**
		2003	2010	-0.649(-0.7384--0.5596)	-15.7617	< 0.01**
		2010	2015	0.8205(0.6551-0.9861)	10.8442	< 0.01**
		2015	2019	1.8918(1.6851-2.099)	20.108	< 0.01**
		2019	2021	-0.0245(-0.3849-0.3372)	-0.1477	0.885012
Tropical Latin America		1990	1992	3.414(2.6688-4.1647)	10.1127	< 0.01**
		1992	1995	1.4862(0.9283-2.0472)	5.8308	< 0.01**
		1995	2000	-0.795(-0.9781--0.6117)	-9.4166	< 0.01**
		2000	2005	-0.3242(-0.5322--0.1158)	-3.3876	< 0.01**
		2005	2010	-2.084(-2.35--1.8172)	-16.8658	< 0.01**
		2010	2019	1.4675(1.3764-1.5586)	35.3461	< 0.01**
		2019	2021	0.3514(-0.2706-0.9773)	1.2291	0.242583
Countries
Austria	5	1990	1993	2.604(2.3433-2.8654)	21.5347	< 0.01**
		1993	1996	0.6222(0.1455-1.1011)	2.7842	0.0139*
		1996	2010	-0.3148(-0.3418--0.2878)	-24.7836	< 0.01**
		2010	2015	0.3279(0.1768-0.4793)	4.6291	< 0.01**
		2015	2019	-0.7874(-1.0039--0.5703)	-7.7109	< 0.01**
		2019	2021	0.8774(0.4913-1.265)	4.8559	< 0.01**
Poland	3	1990	2005	0.3327(0.3155-0.35)	40.0796	< 0.01**
		2005	2015	-0.5557(-0.6079--0.5035)	-22.0735	< 0.01**
		2015	2019	0.3208(-0.088-0.7313)	1.6313	0.117727
		2019	2021	2.0269(1.3217-2.737)	6.0166	< 0.01**
Zimbabwe	6	1990	1999	1.6936(1.6474-1.7399)	80.5161	< 0.01**
		1999	2002	-0.0702(-0.4562-0.3173)	-0.3953	0.699528
		2002	2006	-1.1343(-1.3439--0.9242)	-11.7099	< 0.01**
		2006	2009	-2.5329(-3.0341--2.0291)	-10.8423	< 0.01**
		2009	2015	-0.1417(-0.2715--0.0118)	-2.3757	0.0350*
		2015	2019	1.3746(1.0884-1.6616)	10.5223	< 0.01**
		2019	2021	0.5003(0.0209-0.9819)	2.2741	0.0421*
SDI
High SDI	5	1990	2000	0.7275(0.7076-0.7474)	78.2679	< 0.01**	ASDR
		2000	2005	-0.2521(-0.3244--0.1797)	-7.4208	< 0.01**
		2005	2010	-1.9778(-2.0635--1.8919)	-48.6415	< 0.01**
		2010	2016	0.894(0.8252-0.9627)	27.8339	< 0.01**
		2016	2019	2.5088(2.2484-2.7699)	20.7611	< 0.01**
		2019	2021	3.6206(3.4185-3.823)	38.8352	< 0.01**
Regions
Central Latin America	6	1990	1992	3.4327(2.9327-3.9351)	15.1758	< 0.01**
		1992	1995	1.5509(1.1571-1.9463)	8.6306	< 0.01**
		1995	2004	-1.1125(-1.1573--1.0677)	-53.7751	< 0.01**
		2004	2010	-0.6005(-0.7132--0.4876)	-11.5635	< 0.01**
		2010	2015	0.793(0.6358-0.9506)	11.0214	< 0.01**
		2015	2019	1.8799(1.6686-2.0916)	19.5446	< 0.01**
		2019	2021	-0.096(-0.4787-0.2881)	-0.5454	0.595462
Tropical Latin America		1990	1992	3.2223(2.1208-4.3357)	6.4407	< 0.01**
		1992	1995	1.3318(0.482-2.1888)	3.4227	< 0.01**
		1995	2006	-0.6554(-0.7245--0.5863)	-20.5968	< 0.01**
		2006	2009	-2.5623(-3.7181--1.3926)	-4.7393	< 0.01**
		2009	2012	0.4044(-0.9324-1.7593)	0.6561	0.524141
		2012	2019	1.5857(1.4-1.7718)	18.7309	< 0.01**
		2019	2021	0.1561(-0.7523-1.0728)	0.373	0.715652
Countries
Poland	3	1990	2006	0.2444(0.2333-0.2556)	45.7532	< 0.01**
		2006	2015	-0.5698(-0.6034--0.5363)	-35.2107	< 0.01**
		2015	2019	0.3929(0.2328-0.5532)	5.1096	< 0.01**
		2019	2021	1.7518(1.4411-2.0634)	11.8114	< 0.01**
Zimbabwe	5	1990	2000	1.6922(1.6394-1.7449)	68.9602	< 0.01**
		2000	2006	-1.2453(-1.3683--1.1221)	-21.4305	< 0.01**
		2006	2009	-2.4703(-3.1597--1.776)	-7.5155	< 0.01**
		2009	2015	-0.1303(-0.3125-0.0523)	-1.521	0.149063
		2015	2019	1.5918(1.2313-1.9537)	9.4673	< 0.01**
		2019	2021	0.3093(-0.3281-0.9508)	1.0326	0.318157
