# Supplementary material for: Global trends and health system impact on polycystic ovary syndrome: a comprehensive analysis of age-stratified females from 1990 to 2021
Source: Front Reprod Health. 2025 Oct 23;7:1642369. doi: 10.3389/frph.2025.1642369 (PMC12588920; doi:10.3389/frph.2025.1642369)
Supplement: Supplementary file 1 [file Datasheet1.zip › Supplemental_data/Table S5.Analysis of ASIR,ASPR and ASDR with SDI in region groups from 1990 to 2021.xlsx]

## Sheet: region ASR with SDI analysis
Table S5. Analysis of ASIR,ASPR and ASDR with SDI in region groups from 1990 to 2021
Location	Year	ASIR	ASPR	ASDR	SDI	Group
Loess analysis
Loess r_square		0.49	0.478	0.483
P_value		<0.001	<0.001	<0.001
Regions
Global	1990	49.4537	1372.77	12.0812	0.525529	ASIR
	1991	49.8476	1383.43	12.1811	0.530272	ASIR
	1992	50.2609	1395.24	12.2877	0.534637	ASIR
	1993	50.6499	1406.83	12.3936	0.538598	ASIR
	1994	50.9858	1418.13	12.4952	0.542389	ASIR
	1995	51.2532	1429.17	12.5927	0.546328	ASIR
	1996	51.57	1442.73	12.7109	0.550703	ASIR
	1997	52.0321	1459.33	12.8521	0.555139	ASIR
	1998	52.57	1476.76	12.9992	0.559381	ASIR
	1999	53.0947	1492.95	13.1384	0.563738	ASIR
	2000	53.5038	1505.11	13.2432	0.568003	ASIR
	2001	53.8792	1515.44	13.3342	0.571778	ASIR
	2002	54.3279	1525.71	13.426	0.575688	ASIR
	2003	54.7958	1535.39	13.514	0.579907	ASIR
	2004	55.235	1544.12	13.5909	0.584379	ASIR
	2005	55.6035	1550.88	13.651	0.588979	ASIR
	2006	55.8851	1554.97	13.6836	0.593757	ASIR
	2007	56.129	1557.28	13.7011	0.598641	ASIR
	2008	56.382	1560.09	13.7249	0.60337	ASIR
	2009	56.7009	1565.41	13.7682	0.607759	ASIR
	2010	57.1078	1574.42	13.8427	0.612952	ASIR
	2011	57.5948	1587.53	13.9514	0.617759	ASIR
	2012	58.1145	1603.1	14.0782	0.621845	ASIR
	2013	58.6332	1619.49	14.2121	0.626343	ASIR
	2014	59.1107	1635.01	14.3403	0.630982	ASIR
	2015	59.5139	1648.07	14.4498	0.635441	ASIR
	2016	59.9903	1663.26	14.5837	0.640154	ASIR
	2017	60.6447	1683.01	14.7573	0.645564	ASIR
	2018	61.3571	1704.08	14.9445	0.651048	ASIR
	2019	62.0133	1723.07	15.1113	0.656576	ASIR
	2020	62.9007	1747.13	15.3077	0.661344	ASIR
	2021	63.2596	1757.83	15.3977	0.665821	ASIR
Andean Latin America	1990	100.304	2419.72	20.9829	0.500011	ASIR
	1991	101.642	2432.01	21.144	0.501652	ASIR
	1992	103.122	2450.56	21.332	0.503656	ASIR
	1993	104.72	2475.6	21.5617	0.506388	ASIR
	1994	106.42	2506.74	21.8666	0.510306	ASIR
	1995	108.198	2543.86	22.1791	0.514896	ASIR
	1996	110.471	2596.42	22.6324	0.519376	ASIR
	1997	113.284	2664.8	23.2182	0.524036	ASIR
	1998	116.075	2735.28	23.8264	0.528444	ASIR
	1999	118.308	2793.32	24.3329	0.532744	ASIR
	2000	119.446	2825.03	24.593	0.537561	ASIR
	2001	119.769	2838.85	24.706	0.542572	ASIR
	2002	119.972	2853.31	24.8153	0.547911	ASIR
	2003	120.117	2867.84	24.9401	0.553109	ASIR
	2004	120.269	2881.74	25.0381	0.558235	ASIR
	2005	120.512	2894.54	25.1489	0.563092	ASIR
	2006	121.367	2922.75	25.3868	0.567987	ASIR
	2007	123.015	2974.25	25.8067	0.572999	ASIR
	2008	125.031	3035.16	26.3131	0.578564	ASIR
	2009	126.968	3091.37	26.7858	0.583999	ASIR
	2010	128.359	3128.77	27.0968	0.590201	ASIR
	2011	129.096	3149.03	27.2788	0.596945	ASIR
	2012	129.478	3164.37	27.4028	0.603839	ASIR
	2013	129.656	3176.58	27.4823	0.610705	ASIR
	2014	129.822	3188.14	27.5938	0.61706	ASIR
	2015	130.145	3200.93	27.6944	0.622761	ASIR
	2016	130.687	3215.64	27.869	0.628161	ASIR
	2017	131.348	3231.6	28.0939	0.633538	ASIR
	2018	132.1	3249.72	28.3288	0.63886	ASIR
	2019	132.903	3270.65	28.5478	0.643921	ASIR
	2020	134.165	3337.07	28.8122	0.647807	ASIR
	2021	134.14	3333.66	28.7849	0.651602	ASIR
Australasia	1990	173.958	4122.5	35.9696	0.731234	ASIR
	1991	177.218	4198.17	36.6409	0.734915	ASIR
	1992	180.309	4270.23	37.2271	0.739006	ASIR
	1993	183.196	4337.72	37.8559	0.743426	ASIR
	1994	185.804	4399.57	38.3859	0.747726	ASIR
	1995	188.056	4454.42	38.8311	0.752015	ASIR
	1996	190.196	4505.79	39.2735	0.756387	ASIR
	1997	192.344	4555.34	39.695	0.76099	ASIR
	1998	194.363	4599.43	40.0535	0.7653	ASIR
	1999	196.045	4635.25	40.338	0.769521	ASIR
	2000	197.286	4660.2	40.5507	0.773791	ASIR
	2001	197.884	4674.83	40.7194	0.778074	ASIR
	2002	197.925	4683.55	40.8068	0.78248	ASIR
	2003	197.635	4687.65	40.861	0.786285	ASIR
	2004	197.24	4686.31	40.8671	0.789428	ASIR
	2005	196.989	4680.82	40.8411	0.791722	ASIR
	2006	196.78	4671.55	40.7576	0.792857	ASIR
	2007	196.393	4658.84	40.6616	0.79395	ASIR
	2008	195.92	4645.05	40.5396	0.796402	ASIR
	2009	195.444	4632.49	40.4402	0.799932	ASIR
	2010	195.07	4623.52	40.3816	0.804112	ASIR
	2011	194.741	4614.91	40.3075	0.808161	ASIR
	2012	194.416	4604.21	40.2149	0.812464	ASIR
	2013	194.185	4595.05	40.1168	0.817349	ASIR
	2014	194.182	4591.19	40.0867	0.821647	ASIR
	2015	194.466	4595.96	40.1053	0.825611	ASIR
	2016	195.186	4614.81	40.2715	0.829457	ASIR
	2017	196.26	4644.99	40.5046	0.832924	ASIR
	2018	197.427	4677.32	40.8205	0.836619	ASIR
	2019	198.416	4703.18	41.0175	0.840582	ASIR
	2020	200.893	4758.59	41.4961	0.843333	ASIR
	2021	202.253	4786.95	41.766	0.845514	ASIR
Caribbean	1990	44.3273	1186.23	10.4999	0.518111	ASIR
	1991	44.746	1200.21	10.6189	0.522789	ASIR
	1992	45.1543	1213.71	10.7333	0.526984	ASIR
	1993	45.5499	1226.36	10.8469	0.530507	ASIR
	1994	45.9257	1237.92	10.932	0.533584	ASIR
	1995	46.2724	1248.14	11.0238	0.536651	ASIR
	1996	46.5959	1257.5	11.1026	0.539776	ASIR
	1997	46.9249	1266.78	11.1831	0.543303	ASIR
	1998	47.2805	1276.08	11.2549	0.547365	ASIR
	1999	47.6728	1285.69	11.3419	0.55206	ASIR
	2000	48.1058	1295.86	11.4277	0.557369	ASIR
	2001	48.6723	1309.7	11.5493	0.56311	ASIR
	2002	49.399	1328.08	11.7162	0.569069	ASIR
	2003	50.1907	1348.21	11.8976	0.574889	ASIR
	2004	50.9549	1367.41	12.075	0.580533	ASIR
	2005	51.5973	1382.93	12.2125	0.585758	ASIR
	2006	52.1725	1396.17	12.3304	0.590602	ASIR
	2007	52.761	1409.51	12.4552	0.59471	ASIR
	2008	53.3063	1421.76	12.5686	0.598297	ASIR
	2009	53.7534	1431.73	12.6611	0.601655	ASIR
	2010	54.123	1439.49	12.7287	0.60548	ASIR
	2011	54.3633	1444.69	12.7781	0.609525	ASIR
	2012	54.4666	1447.94	12.8038	0.613255	ASIR
	2013	54.5259	1450.76	12.8264	0.616877	ASIR
	2014	54.5653	1453.47	12.8478	0.620443	ASIR
	2015	54.6145	1456.4	12.8675	0.624075	ASIR
	2016	54.7266	1460.45	12.8957	0.627582	ASIR
	2017	54.8912	1465.05	12.9054	0.630788	ASIR
	2018	55.1061	1470.86	12.934	0.633972	ASIR
	2019	55.361	1478.34	12.9876	0.637321	ASIR
	2020	55.9532	1493.42	13.1063	0.639709	ASIR
	2021	55.609	1485.97	13.0257	0.642003	ASIR
Central Asia	1990	13.6755	348.501	3.06273	0.553362	ASIR
	1991	13.8576	353.234	3.10372	0.555148	ASIR
	1992	14.0294	357.752	3.14988	0.55727	ASIR
	1993	14.1832	361.875	3.1886	0.560083	ASIR
	1994	14.3109	365.365	3.21738	0.5627	ASIR
	1995	14.4051	367.972	3.23943	0.565586	ASIR
	1996	14.4743	369.968	3.26042	0.568761	ASIR
	1997	14.537	371.84	3.27436	0.571766	ASIR
	1998	14.5977	373.706	3.28954	0.574659	ASIR
	1999	14.6625	375.656	3.30642	0.578121	ASIR
	2000	14.7363	377.788	3.32381	0.582156	ASIR
	2001	14.839	380.559	3.34656	0.586646	ASIR
	2002	14.9792	384.183	3.37783	0.591457	ASIR
	2003	15.1434	388.416	3.41115	0.59653	ASIR
	2004	15.3172	393.002	3.45396	0.601737	ASIR
	2005	15.4868	397.67	3.49071	0.607294	ASIR
	2006	15.6715	402.877	3.53837	0.613078	ASIR
	2007	15.8896	409.007	3.58845	0.619105	ASIR
	2008	16.128	415.712	3.65526	0.62493	ASIR
	2009	16.3741	422.646	3.71185	0.630103	ASIR
	2010	16.6177	429.485	3.77047	0.635296	ASIR
	2011	16.8902	436.937	3.8381	0.640314	ASIR
	2012	17.2052	445.34	3.90747	0.644674	ASIR
	2013	17.5336	453.869	3.97378	0.648888	ASIR
	2014	17.8455	461.742	4.04064	0.653	ASIR
	2015	18.1091	468.206	4.10991	0.656818	ASIR
	2016	18.3348	473.73	4.1614	0.660312	ASIR
	2017	18.5519	479.059	4.20074	0.663577	ASIR
	2018	18.7517	483.861	4.24818	0.666666	ASIR
	2019	18.9236	487.799	4.2793	0.669837	ASIR
	2020	19.0805	491.292	4.30854	0.672487	ASIR
	2021	18.7914	483.565	4.23676	0.675164	ASIR
Central Europe	1990	7.35016	185.824	1.62819	0.637272	ASIR
	1991	7.425	187.413	1.64108	0.643083	ASIR
	1992	7.50235	189.062	1.65646	0.648772	ASIR
	1993	7.58217	190.709	1.67117	0.65447	ASIR
	1994	7.66307	192.454	1.68544	0.661219	ASIR
	1995	7.73826	194.193	1.7026	0.667955	ASIR
	1996	7.81542	196.053	1.71797	0.674121	ASIR
	1997	7.90106	198.215	1.73368	0.680037	ASIR
	1998	7.98588	200.391	1.75306	0.685968	ASIR
	1999	8.06345	202.428	1.76883	0.692056	ASIR
	2000	8.12875	204.197	1.7846	0.69878	ASIR
	2001	8.18834	205.778	1.79758	0.705657	ASIR
	2002	8.24896	207.393	1.81117	0.712001	ASIR
	2003	8.30676	209.002	1.82429	0.717824	ASIR
	2004	8.35979	210.527	1.83902	0.723494	ASIR
	2005	8.40842	211.961	1.84925	0.728674	ASIR
	2006	8.45723	213.442	1.86438	0.733476	ASIR
	2007	8.5068	214.948	1.87983	0.738077	ASIR
	2008	8.54873	216.318	1.89183	0.743148	ASIR
	2009	8.57866	217.462	1.9027	0.748766	ASIR
	2010	8.59282	218.274	1.90774	0.754919	ASIR
	2011	8.58732	218.646	1.91165	0.760349	ASIR
	2012	8.57022	218.697	1.91374	0.764803	ASIR
	2013	8.55293	218.654	1.91293	0.768568	ASIR
	2014	8.54786	218.768	1.91414	0.771755	ASIR
	2015	8.56637	219.306	1.91949	0.774844	ASIR
	2016	8.61112	220.388	1.92913	0.777817	ASIR
	2017	8.67153	221.824	1.94236	0.781359	ASIR
	2018	8.73841	223.404	1.95648	0.785476	ASIR
	2019	8.80097	224.871	1.96969	0.789749	ASIR
	2020	8.8999	226.839	1.9838	0.793111	ASIR
	2021	8.97022	228.928	1.99882	0.796244	ASIR
Central Latin America	1990	107.234	2695.62	23.5522	0.485787	ASIR
	1991	110.514	2797.43	24.4149	0.489559	ASIR
	1992	113.136	2881.76	25.132	0.49411	ASIR
	1993	115.133	2946.74	25.6801	0.499418	ASIR
	1994	116.505	2990.62	26.0533	0.505061	ASIR
	1995	117.21	3011.8	26.2241	0.509874	ASIR
	1996	116.975	3007.08	26.1764	0.514693	ASIR
	1997	115.835	2980.99	25.9393	0.520171	ASIR
	1998	114.198	2942.83	25.5922	0.526132	ASIR
	1999	112.465	2902.21	25.2297	0.531807	ASIR
	2000	111.033	2868.05	24.9274	0.5373	ASIR
	2001	109.839	2838.78	24.6688	0.54244	ASIR
	2002	108.619	2808.35	24.4065	0.547134	ASIR
	2003	107.462	2778.93	24.1528	0.551446	ASIR
	2004	106.442	2752.88	23.9261	0.556011	ASIR
	2005	105.623	2732.24	23.7531	0.56075	ASIR
	2006	104.83	2712.64	23.5839	0.565649	ASIR
	2007	103.972	2691.33	23.3993	0.570707	ASIR
	2008	103.232	2672.72	23.2439	0.575839	ASIR
	2009	102.782	2661.11	23.1455	0.57994	ASIR
	2010	102.797	2660.82	23.1388	0.584253	ASIR
	2011	103.26	2671.59	23.225	0.589308	ASIR
	2012	103.971	2688.92	23.3807	0.594827	ASIR
	2013	104.847	2710.75	23.5648	0.600731	ASIR
	2014	105.817	2735.01	23.7807	0.606509	ASIR
	2015	106.83	2759.64	23.9917	0.611815	ASIR
	2016	108.548	2801.36	24.3459	0.617086	ASIR
	2017	111.111	2863.66	24.8801	0.622442	ASIR
	2018	113.68	2925.01	25.4113	0.627765	ASIR
	2019	115.394	2963.77	25.7461	0.632847	ASIR
	2020	116.097	2975.89	25.8345	0.636996	ASIR
	2021	115.894	2967.64	25.7398	0.640685	ASIR
Central Sub-Saharan Africa	1990	17.6283	445.382	3.82659	0.302375	ASIR
	1991	17.7218	447.899	3.84515	0.305221	ASIR
	1992	17.8518	451.336	3.87291	0.307804	ASIR
	1993	18.0133	455.577	3.91142	0.309082	ASIR
	1994	18.2007	460.485	3.94974	0.309898	ASIR
	1995	18.4081	465.935	4.00407	0.311059	ASIR
	1996	18.9361	479.499	4.12508	0.312674	ASIR
	1997	19.8872	503.792	4.34567	0.314502	ASIR
	1998	20.9598	531.23	4.59649	0.316506	ASIR
	1999	21.8525	554.276	4.80589	0.318569	ASIR
	2000	22.2639	565.359	4.90623	0.320841	ASIR
	2001	22.3156	567.489	4.92103	0.323749	ASIR
	2002	22.3388	568.883	4.92974	0.327567	ASIR
	2003	22.3477	569.881	4.92394	0.331935	ASIR
	2004	22.3562	570.821	4.92797	0.33742	ASIR
	2005	22.3784	572.036	4.92606	0.344099	ASIR
	2006	22.4215	573.535	4.93699	0.35146	ASIR
	2007	22.4828	575.213	4.95137	0.359566	ASIR
	2008	22.5614	577.213	4.96179	0.368488	ASIR
	2009	22.6559	579.663	4.98155	0.376669	ASIR
	2010	22.7653	582.678	5.00364	0.385381	ASIR
	2011	22.941	587.431	5.05283	0.394692	ASIR
	2012	23.2107	594.43	5.10948	0.404234	ASIR
	2013	23.5378	602.803	5.18272	0.413522	ASIR
	2014	23.8862	611.704	5.26639	0.422579	ASIR
	2015	24.2189	620.251	5.34712	0.430988	ASIR
	2016	24.528	628.36	5.40126	0.438746	ASIR
	2017	24.8498	636.937	5.4714	0.446179	ASIR
	2018	25.2129	646.546	5.56041	0.45325	ASIR
	2019	25.646	657.724	5.6525	0.46016	ASIR
	2020	26.3535	678.471	5.84958	0.466456	ASIR
	2021	26.2031	673.855	5.81627	0.472256	ASIR
East Asia	1990	32.1397	845.57	7.24547	0.471179	ASIR
	1991	32.4917	851.621	7.31191	0.479936	ASIR
	1992	33.0462	862.876	7.41756	0.488431	ASIR
	1993	33.7459	878.093	7.5606	0.496859	ASIR
	1994	34.5261	896.404	7.7262	0.504886	ASIR
	1995	35.3232	916.544	7.90837	0.51353	ASIR
	1996	36.4054	945.676	8.16312	0.523758	ASIR
	1997	37.9251	986.995	8.52372	0.533816	ASIR
	1998	39.6306	1033.57	8.92334	0.542653	ASIR
	1999	41.2644	1078.87	9.31829	0.551367	ASIR
	2000	42.5767	1116.05	9.63731	0.558816	ASIR
	2001	43.6256	1146.24	9.89732	0.564235	ASIR
	2002	44.6185	1174.81	10.1456	0.570798	ASIR
	2003	45.5312	1201.21	10.3767	0.578905	ASIR
	2004	46.3373	1225.03	10.5841	0.587683	ASIR
	2005	47.0128	1245.6	10.7634	0.597096	ASIR
	2006	47.5517	1262.24	10.9092	0.607273	ASIR
	2007	47.9984	1275.79	11.0225	0.617524	ASIR
	2008	48.4075	1287.92	11.1345	0.626956	ASIR
	2009	48.8445	1300.42	11.2457	0.636271	ASIR
	2010	49.364	1315.01	11.3691	0.647985	ASIR
	2011	50.0094	1332.89	11.5261	0.657502	ASIR
	2012	50.7708	1353.36	11.7008	0.66293	ASIR
	2013	51.6107	1375.31	11.8933	0.668682	ASIR
	2014	52.4845	1397.74	12.0855	0.674063	ASIR
	2015	53.3495	1419.62	12.2778	0.677307	ASIR
	2016	54.3065	1443.51	12.4808	0.681528	ASIR
	2017	55.3796	1470.09	12.7056	0.689748	ASIR
	2018	56.4105	1495.35	12.9199	0.698626	ASIR
	2019	57.2324	1515.33	13.0906	0.708328	ASIR
	2020	57.879	1528.5	13.2091	0.717709	ASIR
	2021	58.6338	1548.43	13.3771	0.725705	ASIR
Eastern Europe	1990	8.55807	206.508	1.83408	0.66425	ASIR
	1991	8.59565	207.126	1.84153	0.671452	ASIR
	1992	8.6362	207.887	1.8491	0.678753	ASIR
	1993	8.67783	208.754	1.85579	0.683359	ASIR
	1994	8.71852	209.674	1.86576	0.686012	ASIR
	1995	8.75608	210.599	1.87509	0.689459	ASIR
	1996	8.801	211.746	1.88415	0.692791	ASIR
	1997	8.86113	213.225	1.8952	0.695203	ASIR
	1998	8.92985	214.914	1.9098	0.69694	ASIR
	1999	9.00015	216.67	1.92532	0.698814	ASIR
	2000	9.06514	218.331	1.94048	0.701011	ASIR
	2001	9.13309	220.103	1.95569	0.703506	ASIR
	2002	9.2136	222.207	1.97313	0.706727	ASIR
	2003	9.30309	224.556	1.99283	0.712025	ASIR
	2004	9.39738	227.057	2.01329	0.719215	ASIR
	2005	9.49241	229.61	2.03618	0.726266	ASIR
	2006	9.60446	232.553	2.06241	0.732617	ASIR
	2007	9.74161	236.049	2.09418	0.738787	ASIR
	2008	9.88833	239.749	2.12699	0.74545	ASIR
	2009	10.0294	243.302	2.15918	0.75107	ASIR
	2010	10.1492	246.356	2.18413	0.756606	ASIR
	2011	10.2503	248.979	2.20918	0.761025	ASIR
	2012	10.3458	251.486	2.23105	0.765423	ASIR
	2013	10.4361	253.902	2.25376	0.770338	ASIR
	2014	10.5213	256.251	2.27308	0.775092	ASIR
	2015	10.6024	258.56	2.29415	0.779663	ASIR
	2016	10.7077	261.239	2.31968	0.784805	ASIR
	2017	10.8411	264.254	2.34746	0.790015	ASIR
	2018	10.9672	266.97	2.37195	0.794486	ASIR
	2019	11.0506	268.746	2.3871	0.798138	ASIR
	2020	11.0458	269.211	2.39102	0.800505	ASIR
	2021	10.8592	264.987	2.34785	0.802851	ASIR
Eastern Sub-Saharan Africa	1990	20.7117	516.67	4.45826	0.233622	ASIR
	1991	20.678	516.983	4.46465	0.23634	ASIR
	1992	20.6744	518.03	4.4767	0.238615	ASIR
	1993	20.7001	519.723	4.49333	0.240817	ASIR
	1994	20.7368	521.483	4.51034	0.242902	ASIR
	1995	20.7811	523.302	4.52958	0.245424	ASIR
	1996	20.9199	527.401	4.56501	0.248585	ASIR
	1997	21.1783	534.489	4.63013	0.252145	ASIR
	1998	21.4815	542.808	4.70137	0.255891	ASIR
	1999	21.7688	550.696	4.77074	0.259957	ASIR
	2000	21.9852	556.656	4.82169	0.264165	ASIR
	2001	22.1418	561.091	4.86118	0.268772	ASIR
	2002	22.2885	565.174	4.89918	0.273484	ASIR
	2003	22.4256	568.978	4.93539	0.278434	ASIR
	2004	22.5561	572.547	4.96601	0.283937	ASIR
	2005	22.6852	575.976	5.00036	0.28997	ASIR
	2006	22.8375	579.834	5.03033	0.296455	ASIR
	2007	23.0234	584.358	5.06725	0.303576	ASIR
	2008	23.2265	589.249	5.10436	0.310918	ASIR
	2009	23.4306	594.197	5.13912	0.318457	ASIR
	2010	23.6203	598.909	5.18032	0.326296	ASIR
	2011	23.8026	603.406	5.21805	0.334253	ASIR
	2012	23.9948	607.966	5.25784	0.341628	ASIR
	2013	24.196	612.69	5.29584	0.349207	ASIR
	2014	24.4091	617.76	5.33578	0.35701	ASIR
	2015	24.6374	623.408	5.38496	0.364907	ASIR
	2016	24.9221	630.535	5.44802	0.372759	ASIR
	2017	25.2697	639.17	5.51911	0.3805	ASIR
	2018	25.625	648.108	5.59491	0.388355	ASIR
	2019	25.9323	656.178	5.6651	0.396345	ASIR
	2020	26.2747	668.447	5.77636	0.40348	ASIR
	2021	26.2613	669.172	5.77072	0.409721	ASIR
High-Income Asia Pacific	1990	193.024	4750.21	41.4012	0.767804	ASIR
	1991	194.626	4775.18	41.6346	0.773333	ASIR
	1992	196.186	4804.83	41.9108	0.778834	ASIR
	1993	197.722	4834.5	42.1819	0.783967	ASIR
	1994	199.194	4861.86	42.4351	0.789028	ASIR
	1995	200.457	4886.12	42.6392	0.794099	ASIR
	1996	201.698	4912.93	42.8773	0.798863	ASIR
	1997	203.432	4945.58	43.1552	0.803128	ASIR
	1998	205.151	4976.59	43.4162	0.806831	ASIR
	1999	206.76	5001.71	43.6165	0.810469	ASIR
	2000	207.802	5014.88	43.7328	0.814089	ASIR
	2001	208.624	5021.19	43.7842	0.817545	ASIR
	2002	209.622	5032.42	43.888	0.82111	ASIR
	2003	210.48	5041.54	43.9809	0.824636	ASIR
	2004	210.634	5045.47	44.0051	0.828074	ASIR
	2005	209.786	5041.76	43.9855	0.831062	ASIR
	2006	208.236	5025.34	43.8398	0.833766	ASIR
	2007	206.408	5000.47	43.6193	0.836546	ASIR
	2008	204.729	4971.09	43.3599	0.83928	ASIR
	2009	203.586	4944.68	43.1233	0.841771	ASIR
	2010	203.057	4927.13	42.9742	0.844682	ASIR
	2011	204.329	4939.55	43.0834	0.847722	ASIR
	2012	207.68	4985.31	43.4864	0.850693	ASIR
	2013	211.678	5046.22	44.016	0.853671	ASIR
	2014	215.124	5100.58	44.4929	0.856612	ASIR
	2015	217.189	5128.02	44.7395	0.859603	ASIR
	2016	218.867	5148.85	44.9214	0.862733	ASIR
	2017	221.131	5182.63	45.2047	0.86587	ASIR
	2018	223.207	5218.58	45.5013	0.869073	ASIR
	2019	224.502	5244.09	45.709	0.872219	ASIR
	2020	225.179	5256.13	45.8066	0.874437	ASIR
	2021	225.107	5237.62	45.6204	0.876767	ASIR
High-Income North America	1990	119.245	2975.32	26.6017	0.76566	ASIR
	1991	120.828	2996.78	26.7798	0.76805	ASIR
	1992	122.319	3018.33	26.9591	0.77155	ASIR
	1993	123.599	3039.27	27.1281	0.774978	ASIR
	1994	124.517	3059.21	27.2944	0.778207	ASIR
	1995	124.942	3077.35	27.4429	0.781348	ASIR
	1996	125.608	3100.9	27.6338	0.784105	ASIR
	1997	126.97	3131.75	27.8751	0.786348	ASIR
	1998	128.476	3162.11	28.1116	0.788569	ASIR
	1999	129.59	3184.07	28.2882	0.791196	ASIR
	2000	129.748	3189.46	28.3226	0.794997	ASIR
	2001	129.076	3176.43	28.1992	0.799275	ASIR
	2002	128.065	3149.98	27.9494	0.802961	ASIR
	2003	126.77	3113.04	27.6098	0.805821	ASIR
	2004	125.253	3068.34	27.1882	0.807991	ASIR
	2005	123.556	3018.48	26.7319	0.808887	ASIR
	2006	119.11	2906.25	25.7449	0.809721	ASIR
	2007	111.079	2713.06	24.0483	0.812486	ASIR
	2008	102.068	2499.75	22.1866	0.817084	ASIR
	2009	94.6898	2327.02	20.6791	0.82247	ASIR
	2010	91.5813	2255.41	20.0591	0.827814	ASIR
	2011	91.6871	2261.09	20.1142	0.832061	ASIR
	2012	92.149	2278.25	20.2775	0.835669	ASIR
	2013	92.9147	2304.58	20.5335	0.839059	ASIR
	2014	93.93	2337.7	20.8449	0.842341	ASIR
	2015	95.1504	2375.22	21.1887	0.845877	ASIR
	2016	98.7042	2467.47	22.0088	0.849423	ASIR
	2017	105.674	2641.01	23.5342	0.85296	ASIR
	2018	114.434	2857.87	25.4194	0.856316	ASIR
	2019	123.357	3080	27.3579	0.859749	ASIR
	2020	133.683	3334.17	29.5389	0.861874	ASIR
	2021	149.795	3729.48	33.0208	0.863465	ASIR
North Africa And Middle East	1990	59.0078	1548.77	13.9627	0.437421	ASIR
	1991	59.4952	1562.52	14.097	0.445921	ASIR
	1992	60.0073	1576.51	14.2235	0.453971	ASIR
	1993	60.5202	1590.02	14.345	0.462102	ASIR
	1994	61.0544	1603.65	14.4662	0.470394	ASIR
	1995	61.6228	1618.02	14.588	0.478553	ASIR
	1996	62.2736	1634.61	14.7293	0.486463	ASIR
	1997	63.0267	1653.92	14.8804	0.49398	ASIR
	1998	63.8285	1674.61	15.052	0.501445	ASIR
	1999	64.6286	1695.91	15.2315	0.508956	ASIR
	2000	65.3911	1717.09	15.4164	0.516824	ASIR
	2001	66.3467	1744.74	15.6613	0.524091	ASIR
	2002	67.55	1779.85	15.981	0.531149	ASIR
	2003	68.7543	1816.09	16.3152	0.538292	ASIR
	2004	69.7918	1849.12	16.6187	0.545678	ASIR
	2005	70.4701	1873.31	16.8414	0.553047	ASIR
	2006	70.8861	1890.97	16.9863	0.560089	ASIR
	2007	71.3096	1909.03	17.1398	0.566516	ASIR
	2008	71.7501	1927.21	17.2994	0.572339	ASIR
	2009	72.1877	1944.55	17.4331	0.577062	ASIR
	2010	72.6228	1961.12	17.5752	0.581849	ASIR
	2011	73.1666	1979.69	17.726	0.587593	ASIR
	2012	73.8601	2000.9	17.9118	0.594112	ASIR
	2013	74.6175	2022.8	18.0999	0.601127	ASIR
	2014	75.3523	2043.31	18.2745	0.608419	ASIR
	2015	75.9679	2059.99	18.4149	0.615777	ASIR
	2016	76.2618	2065.23	18.443	0.623142	ASIR
	2017	76.3067	2060.61	18.3635	0.630561	ASIR
	2018	76.4061	2057.3	18.3119	0.637918	ASIR
	2019	76.8541	2066.03	18.367	0.645095	ASIR
	2020	78.2455	2107.63	18.6926	0.651673	ASIR
	2021	77.1548	2075.28	18.3967	0.658225	ASIR
Oceania	1990	49.5612	1278.85	11.1366	0.391195	ASIR
	1991	51.0186	1315.43	11.4519	0.394419	ASIR
	1992	52.4443	1351.27	11.7763	0.397572	ASIR
	1993	53.8328	1386.14	12.0739	0.401113	ASIR
	1994	55.1769	1420.14	12.3727	0.404892	ASIR
	1995	56.465	1453.56	12.6684	0.408507	ASIR
	1996	57.7711	1487.93	12.977	0.412437	ASIR
	1997	59.1114	1524.09	13.2996	0.415893	ASIR
	1998	60.3857	1559.13	13.5941	0.419225	ASIR
	1999	61.4999	1590.25	13.8734	0.422521	ASIR
	2000	62.3692	1614.66	14.0902	0.42507	ASIR
	2001	63.1461	1635.59	14.2664	0.427004	ASIR
	2002	63.9566	1655.29	14.4453	0.428535	ASIR
	2003	64.6779	1672.11	14.5955	0.43006	ASIR
	2004	65.1851	1683.94	14.6895	0.431581	ASIR
	2005	65.3525	1687.81	14.724	0.433152	ASIR
	2006	65.2448	1685.02	14.7158	0.434584	ASIR
	2007	65.0473	1679.41	14.6601	0.436102	ASIR
	2008	64.8214	1672.57	14.589	0.437392	ASIR
	2009	64.6294	1666.21	14.5525	0.438808	ASIR
	2010	64.5336	1662.14	14.5022	0.440752	ASIR
	2011	64.6294	1662.48	14.5116	0.442618	ASIR
	2012	64.9166	1667.18	14.5437	0.444524	ASIR
	2013	65.3102	1674.62	14.6047	0.446594	ASIR
	2014	65.7269	1683.22	14.6741	0.449364	ASIR
	2015	66.0829	1691.38	14.7365	0.452397	ASIR
	2016	66.495	1702.04	14.835	0.455454	ASIR
	2017	67.0339	1716.29	14.9387	0.458378	ASIR
	2018	67.5476	1729.59	15.0546	0.460818	ASIR
	2019	67.882	1737.27	15.116	0.463334	ASIR
	2020	67.986	1736.88	15.1255	0.465535	ASIR
	2021	69.3344	1772.65	15.4065	0.467445	ASIR
South Asia	1990	25.3255	642.796	5.68245	0.319797	ASIR
	1991	25.5085	648.95	5.74569	0.325854	ASIR
	1992	25.7115	655.847	5.81535	0.331941	ASIR
	1993	25.9306	663.228	5.88484	0.338013	ASIR
	1994	26.1639	670.895	5.96008	0.344323	ASIR
	1995	26.4069	678.663	6.03034	0.350726	ASIR
	1996	26.6727	687.101	6.10547	0.357287	ASIR
	1997	26.971	696.519	6.1862	0.363719	ASIR
	1998	27.2889	706.562	6.27254	0.370288	ASIR
	1999	27.6116	716.826	6.36083	0.376979	ASIR
	2000	27.9277	726.997	6.44883	0.383388	ASIR
	2001	28.2677	737.642	6.54619	0.389533	ASIR
	2002	28.6652	749.527	6.65689	0.395194	ASIR
	2003	29.1072	762.636	6.7783	0.400983	ASIR
	2004	29.5801	776.949	6.9129	0.407181	ASIR
	2005	30.0679	792.411	7.05467	0.413987	ASIR
	2006	30.8464	816.113	7.26138	0.421367	ASIR
	2007	32.0377	850.793	7.57242	0.429262	ASIR
	2008	33.4033	890.065	7.91714	0.437012	ASIR
	2009	34.708	927.632	8.24778	0.445197	ASIR
	2010	35.7176	957.235	8.50272	0.454076	ASIR
	2011	36.4546	980.223	8.68349	0.463339	ASIR
	2012	37.1099	1001.89	8.84041	0.473081	ASIR
	2013	37.706	1022.01	8.98153	0.483434	ASIR
	2014	38.2702	1040.45	9.11218	0.494084	ASIR
	2015	38.8284	1056.97	9.23582	0.504891	ASIR
	2016	39.4026	1073.22	9.38277	0.515311	ASIR
	2017	39.9976	1090.2	9.53962	0.525128	ASIR
	2018	40.607	1106.68	9.69033	0.534477	ASIR
	2019	41.2242	1121.43	9.82755	0.543246	ASIR
	2020	41.9572	1138.03	9.96214	0.550586	ASIR
	2021	42.0766	1135.87	9.941	0.557865	ASIR
Southeast Asia	1990	58.9453	1522.31	13.4972	0.464104	ASIR
	1991	59.6568	1537.92	13.6422	0.47175	ASIR
	1992	60.5174	1557.72	13.8133	0.47949	ASIR
	1993	61.4944	1581.12	14.0255	0.487349	ASIR
	1994	62.5563	1607.59	14.2596	0.495348	ASIR
	1995	63.6714	1636.63	14.5198	0.503351	ASIR
	1996	64.9798	1671.29	14.8289	0.511233	ASIR
	1997	66.5741	1713.71	15.2051	0.518664	ASIR
	1998	68.3523	1760.85	15.6312	0.524439	ASIR
	1999	70.2139	1809.75	16.0759	0.529668	ASIR
	2000	72.0604	1857.42	16.496	0.534567	ASIR
	2001	74.0093	1909.58	16.9508	0.53901	ASIR
	2002	76.1782	1969.87	17.4784	0.543479	ASIR
	2003	78.4721	2033.89	18.0341	0.548051	ASIR
	2004	80.7963	2097.23	18.5766	0.552707	ASIR
	2005	83.0651	2155.52	19.0854	0.557391	ASIR
	2006	85.4068	2211.88	19.5648	0.562302	ASIR
	2007	87.9122	2270.62	20.0598	0.567654	ASIR
	2008	90.4718	2330.59	20.563	0.573208	ASIR
	2009	92.9553	2389.7	21.0495	0.578497	ASIR
	2010	95.1801	2443.26	21.5106	0.584268	ASIR
	2011	97.3	2494.76	21.9621	0.590415	ASIR
	2012	99.4962	2548.99	22.4247	0.59678	ASIR
	2013	101.613	2602.15	22.8857	0.603145	ASIR
	2014	103.478	2649.75	23.3059	0.609439	ASIR
	2015	104.932	2688.04	23.6429	0.615689	ASIR
	2016	106.054	2718.85	23.9267	0.62184	ASIR
	2017	107.054	2747.44	24.2094	0.627978	ASIR
	2018	107.969	2775.05	24.4918	0.634096	ASIR
	2019	108.832	2802.87	24.7454	0.640107	ASIR
	2020	110.304	2843.89	25.0694	0.64507	ASIR
	2021	110.111	2842.65	25.0606	0.649777	ASIR
Southern Latin America	1990	46.7803	1185.87	10.5008	0.587308	ASIR
	1991	48.1316	1219.57	10.8018	0.592119	ASIR
	1992	49.5455	1255.18	11.1251	0.59808	ASIR
	1993	51.0164	1292.52	11.4559	0.603589	ASIR
	1994	52.5438	1331.34	11.7882	0.609392	ASIR
	1995	54.125	1371.49	12.154	0.614373	ASIR
	1996	55.8763	1415.96	12.5523	0.61926	ASIR
	1997	57.8137	1465.23	12.979	0.624756	ASIR
	1998	59.7835	1515.33	13.4271	0.630349	ASIR
	1999	61.6285	1562.32	13.8359	0.635748	ASIR
	2000	63.1811	1602.27	14.2018	0.641237	ASIR
	2001	64.5433	1637.34	14.5027	0.64604	ASIR
	2002	65.8843	1671.27	14.8018	0.649826	ASIR
	2003	67.1363	1702.52	15.0712	0.652552	ASIR
	2004	68.224	1729.55	15.2958	0.655719	ASIR
	2005	69.0682	1750.77	15.4892	0.660519	ASIR
	2006	69.7606	1768.5	15.637	0.664386	ASIR
	2007	70.4211	1785.52	15.7867	0.667393	ASIR
	2008	71.0075	1801.02	15.9311	0.670689	ASIR
	2009	71.486	1814.13	16.0611	0.674152	ASIR
	2010	71.8304	1823.99	16.1363	0.678761	ASIR
	2011	72.1046	1831.31	16.1956	0.684134	ASIR
	2012	72.3782	1837.59	16.2556	0.688428	ASIR
	2013	72.6363	1843.09	16.3144	0.691716	ASIR
	2014	72.8739	1848.11	16.3396	0.69604	ASIR
	2015	73.0884	1852.97	16.3816	0.703287	ASIR
	2016	73.2952	1858.28	16.4405	0.710788	ASIR
	2017	73.5299	1864.85	16.5074	0.717548	ASIR
	2018	73.8184	1873.29	16.5954	0.724952	ASIR
	2019	74.1816	1883.98	16.6964	0.731134	ASIR
	2020	75.0253	1904.35	16.8476	0.733963	ASIR
	2021	74.5333	1892.5	16.7373	0.735985	ASIR
Southern Sub-Saharan Africa	1990	33.7868	870.649	7.59467	0.506947	ASIR
	1991	33.9951	873.251	7.62395	0.512378	ASIR
	1992	34.2709	877.808	7.66871	0.517569	ASIR
	1993	34.6009	884.135	7.73302	0.522773	ASIR
	1994	34.9722	892.107	7.80498	0.528063	ASIR
	1995	35.3717	901.548	7.88768	0.53338	ASIR
	1996	35.9313	915.533	8.01292	0.53878	ASIR
	1997	36.6934	934.788	8.17843	0.544134	ASIR
	1998	37.5098	955.508	8.35507	0.549142	ASIR
	1999	38.2313	973.906	8.50715	0.553885	ASIR
	2000	38.7078	986.136	8.6104	0.558491	ASIR
	2001	38.9756	993.762	8.66717	0.562511	ASIR
	2002	39.186	1000.87	8.718	0.56605	ASIR
	2003	39.3619	1007.56	8.76569	0.569215	ASIR
	2004	39.5257	1013.88	8.80692	0.57239	ASIR
	2005	39.6988	1019.84	8.85089	0.576116	ASIR
	2006	39.9169	1026.91	8.9094	0.580685	ASIR
	2007	40.1728	1035.66	8.98578	0.585673	ASIR
	2008	40.4254	1044.75	9.06347	0.590405	ASIR
	2009	40.641	1052.9	9.13961	0.594585	ASIR
	2010	40.7954	1058.88	9.18932	0.598836	ASIR
	2011	40.8972	1062.04	9.21314	0.603347	ASIR
	2012	40.9793	1063.29	9.22427	0.608038	ASIR
	2013	41.0576	1063.78	9.23042	0.612844	ASIR
	2014	41.1456	1064.59	9.23022	0.617453	ASIR
	2015	41.2541	1066.76	9.24892	0.621838	ASIR
	2016	41.4321	1071.51	9.29355	0.625919	ASIR
	2017	41.693	1078.49	9.35236	0.629762	ASIR
	2018	41.9906	1086.38	9.42828	0.633411	ASIR
	2019	42.2768	1093.79	9.491	0.63694	ASIR
	2020	42.7752	1105.01	9.58211	0.639882	ASIR
	2021	42.3269	1094.76	9.47254	0.6422	ASIR
Tropical Latin America	1990	23.313	558.684	4.97121	0.499588	ASIR
	1991	24.0728	578.416	5.13512	0.50429	ASIR
	1992	24.7391	595.286	5.27369	0.508057	ASIR
	1993	25.2761	608.582	5.38653	0.511622	ASIR
	1994	25.6486	617.588	5.46361	0.51533	ASIR
	1995	25.8191	621.6	5.49735	0.519291	ASIR
	1996	25.8096	620.689	5.49252	0.523499	ASIR
	1997	25.6988	616.361	5.45076	0.527841	ASIR
	1998	25.5345	610.344	5.39582	0.532165	ASIR
	1999	25.3634	604.398	5.34603	0.536659	ASIR
	2000	25.2327	600.319	5.31083	0.541716	ASIR
	2001	25.1291	598.13	5.28977	0.546932	ASIR
	2002	25.0064	596.274	5.26527	0.552365	ASIR
	2003	24.8641	594.422	5.23969	0.557691	ASIR
	2004	24.7011	592.224	5.21299	0.563269	ASIR
	2005	24.5169	589.314	5.18427	0.568897	ASIR
	2006	24.1236	581.409	5.11311	0.57472	ASIR
	2007	23.4714	567.587	4.99418	0.580915	ASIR
	2008	22.7665	552.493	4.86542	0.587354	ASIR
	2009	22.216	540.833	4.76725	0.593303	ASIR
	2010	22.0273	537.369	4.73572	0.599646	ASIR
	2011	22.1464	540.975	4.77003	0.605957	ASIR
	2012	22.3617	546.772	4.82127	0.611787	ASIR
	2013	22.6406	553.922	4.88674	0.617402	ASIR
	2014	22.9506	561.585	4.95608	0.622646	ASIR
	2015	23.2566	568.89	5.01953	0.6274	ASIR
	2016	23.6376	577.854	5.09966	0.631533	ASIR
	2017	24.1093	589.076	5.19889	0.635765	ASIR
	2018	24.5452	599.608	5.29212	0.64018	ASIR
	2019	24.8203	606.498	5.35396	0.644694	ASIR
	2020	24.9345	609.065	5.37169	0.648603	ASIR
	2021	24.8987	610	5.37612	0.652442	ASIR
Western Europe	1990	143.347	3547.26	31.6437	0.7464	ASIR
	1991	144.193	3590.66	32.037	0.75167	ASIR
	1992	145.029	3630.72	32.3921	0.757022	ASIR
	1993	145.874	3667.94	32.7346	0.762057	ASIR
	1994	146.653	3701.47	33.0278	0.766693	ASIR
	1995	147.366	3730.19	33.2828	0.770622	ASIR
	1996	148.12	3760.83	33.5526	0.77408	ASIR
	1997	148.962	3795.52	33.8515	0.777578	ASIR
	1998	149.764	3829.97	34.1403	0.780867	ASIR
	1999	150.517	3858.64	34.3793	0.784019	ASIR
	2000	150.96	3875.86	34.5417	0.7874	ASIR
	2001	151.15	3881.15	34.6042	0.790904	ASIR
	2002	151.129	3878.91	34.5996	0.794165	ASIR
	2003	150.958	3871.98	34.5663	0.796962	ASIR
	2004	150.582	3862.94	34.5062	0.799716	ASIR
	2005	150.248	3852.4	34.4178	0.802414	ASIR
	2006	149.809	3839.95	34.3087	0.805067	ASIR
	2007	149.319	3825.32	34.176	0.807723	ASIR
	2008	148.844	3812.68	34.0637	0.810484	ASIR
	2009	148.57	3805.03	34.0014	0.81311	ASIR
	2010	148.619	3804.97	33.9893	0.816142	ASIR
	2011	149.022	3813.25	34.0562	0.819375	ASIR
	2012	149.586	3825	34.168	0.822634	ASIR
	2013	150.178	3837.9	34.2818	0.825787	ASIR
	2014	150.715	3849.5	34.3948	0.82861	ASIR
	2015	151.123	3856.82	34.4561	0.831322	ASIR
	2016	151.491	3866.24	34.5354	0.834216	ASIR
	2017	152.042	3880.6	34.6619	0.837522	ASIR
	2018	152.57	3895.01	34.785	0.840834	ASIR
	2019	152.867	3903.89	34.8554	0.844212	ASIR
	2020	153.692	3924.66	35.0062	0.84655	ASIR
	2021	154.643	3942.92	35.1643	0.848726	ASIR
Western Sub-Saharan Africa	1990	20.0396	501.951	4.32407	0.2737	ASIR
	1991	20.8291	523.216	4.50628	0.277411	ASIR
	1992	21.5729	543.498	4.68246	0.281025	ASIR
	1993	22.2623	562.374	4.84555	0.284432	ASIR
	1994	22.8893	579.56	4.99253	0.2877	ASIR
	1995	23.4447	594.761	5.12559	0.290983	ASIR
	1996	23.952	608.807	5.25034	0.294618	ASIR
	1997	24.4318	622.487	5.37036	0.298302	ASIR
	1998	24.8691	635.074	5.48161	0.302026	ASIR
	1999	25.248	645.977	5.57947	0.30581	ASIR
	2000	25.5537	654.719	5.65558	0.309781	ASIR
	2001	25.8308	662.083	5.72098	0.314028	ASIR
	2002	26.1132	669.451	5.78353	0.318881	ASIR
	2003	26.3721	676.168	5.84001	0.324233	ASIR
	2004	26.5805	681.658	5.88899	0.330228	ASIR
	2005	26.7109	685.353	5.91849	0.33678	ASIR
	2006	26.8018	688.075	5.94012	0.343248	ASIR
	2007	26.8984	690.953	5.96241	0.35004	ASIR
	2008	26.9858	693.607	5.9785	0.356716	ASIR
	2009	27.0486	695.663	5.99301	0.363492	ASIR
	2010	27.0714	696.756	5.99952	0.370609	ASIR
	2011	27.0585	696.946	5.99954	0.377609	ASIR
	2012	27.033	696.767	5.99827	0.384753	ASIR
	2013	27.0056	696.536	5.99319	0.39189	ASIR
	2014	26.986	696.528	5.99499	0.399162	ASIR
	2015	26.9836	697.04	5.99849	0.406238	ASIR
	2016	27.0259	698.705	6.01907	0.412927	ASIR
	2017	27.1258	701.838	6.05295	0.419615	ASIR
	2018	27.2729	706.284	6.09961	0.426437	ASIR
	2019	27.4583	711.911	6.1534	0.433384	ASIR
	2020	28.1068	730.386	6.31443	0.439822	ASIR
	2021	27.8005	722.684	6.24478	0.446023	ASIR
