# Supplementary material for: Global trends and health system impact on polycystic ovary syndrome: a comprehensive analysis of age-stratified females from 1990 to 2021
Source: Front Reprod Health. 2025 Oct 23;7:1642369. doi: 10.3389/frph.2025.1642369 (PMC12588920; doi:10.3389/frph.2025.1642369)
Supplement: Supplementary file 1 [file Datasheet1.zip › Supplemental_data/Table S6. Relation of ASR with SDI for 204 countries in 2021.xlsx]

## Sheet: Table S6
Table S6. The Loess analysis of the ASIR, ASPR and ASDR in relation to SDI for 204 countries in 2021
Location	ASIR	ASDR	ASPR	SDI
Results of loess
Loess r square	0.2758	0.2839	0.2758
P_value	<0.001	<0.001	<0.001
Countries
Afghanistan	50.1061	11.1052	1295.31	0.3372
Albania	7.7038	1.69398	191.438	0.70685
Algeria	84.0063	19.4182	2205.99	0.659501
American Samoa	108.309	24.4056	2789.56	0.723728
Andorra	140.946	32.0192	3580.57	0.869444
Angola	28.4112	6.34223	734.31	0.453722
Antigua And Barbuda	60.6446	13.921	1577.69	0.749887
Argentina	70.9188	15.8932	1794.47	0.723123
Armenia	19.228	4.14866	478.734	0.701833
Australia	195.102	40.1966	4606.14	0.844253
Austria	152.335	34.9373	3942.67	0.853837
Azerbaijan	19.7252	4.46002	505.583	0.694851
Bahrain	91.2839	21.122	2399.15	0.753043
Bangladesh	24.4272	5.4303	614.522	0.492421
Barbados	67.1942	15.4116	1747.68	0.746749
Belarus	10.6449	2.3495	265.956	0.784485
Belgium	137.035	31.5895	3545.39	0.853654
Belize	65.9192	15.1203	1698.95	0.610229
Benin	32.869	7.19832	841.307	0.373487
Bermuda	77.0103	17.7128	2003.91	0.821365
Bhutan	36.9635	8.41118	951.355	0.473062
Bolivia	120.85	26.0075	3013.26	0.599011
Bosnia And Herzegovina	7.58583	1.66875	191.47	0.723078
Botswana	42.2746	9.22562	1081.33	0.642722
Brazil	24.9665	5.37868	610.202	0.653044
Brunei	160.014	33.1195	3797.3	0.810234
Bulgaria	8.65191	1.90022	218.842	0.768151
Burkina Faso	27.1004	5.97642	691.627	0.285118
Burundi	18.6209	3.98496	460.994	0.289374
Cabo Verde	32.4287	7.21814	837.208	0.533535
Cambodia	78.3575	17.438	2006.79	0.473621
Cameroon	35.5143	8.08288	922.847	0.479691
Canada	73.82	16.477	1841.49	0.873171
Central African Republic	22.4132	5.01715	575.391	0.309168
Chad	20.4375	4.41468	517.4	0.240436
Chile	84.2085	18.7524	2126.29	0.771515
China	58.6111	13.3407	1544.17	0.72163
Colombia	86.7005	19.4548	2190.96	0.655443
Comoros	29.8947	6.85829	771.625	0.475979
Congo (Brazzaville)	30.7932	6.78575	794.248	0.583075
Cook Islands	120.246	27.0226	3094.71	0.77911
Costa Rica	106.177	23.9579	2742.27	0.70034
Croatia	8.3696	6.63111	769.684	0.798341
Cuba	66.0624	1.85208	211.956	0.66873
Cyprus	130.16	15.1785	1720.78	0.835631
Czechia	8.1723	29.8057	3316.4	0.82845
Côte D'ivoire	29.8188	1.80017	207.674	0.425942
Denmark	132.292	29.595	3274.15	0.896424
Djibouti	33.7301	7.57603	875.222	0.487958
Dominica	62.1141	14.2772	1614.82	0.746967
Dominican Republic	63.0584	14.305	1628.37	0.619388
Dr Congo	24.8946	5.49064	635.929	0.38318
Ecuador	151.322	32.3648	3731.44	0.661017
Egypt	87.7348	20.6193	2307.93	0.606787
El Salvador	94.2521	20.8959	2401.53	0.563775
Equatorial Guinea	41.8501	9.40615	1093.3	0.657857
Eritrea	22.6205	5.03616	577.342	0.403864
Estonia	11.9842	2.68086	301.92	0.844918
Eswatini	44.0868	9.77513	1123.36	0.58546
Ethiopia	23.5977	5.17613	595.164	0.358823
Federated States Of Micronesia	84.4345	19.0447	2173.82	0.587535
Fiji	94.6635	21.6399	2456.86	0.675052
Finland	131.636	29.8836	3328.88	0.859831
France	122.954	28.8632	3174.8	0.838365
Gabon	37.197	8.35919	972.748	0.634691
Georgia	28.1757	6.3372	723.253	0.732474
Germany	123.429	27.5387	3088.44	0.902957
Ghana	28.4017	6.2648	728.65	0.56493
Greece	142.85	32.3062	3616.57	0.791854
Greenland	65.2578	14.5464	1629.81	0.82621
Grenada	55.9573	12.8505	1453.75	0.668993
Guam	121.646	27.4688	3133.82	0.803982
Guatemala	80.1951	17.6989	2065.87	0.539972
Guinea	25.2649	5.52772	644.692	0.336401
Guinea-Bissau	25.1876	5.55548	643.629	0.35311
Guyana	58.1169	13.3202	1517.95	0.650812
Haiti	38.1336	8.41741	976.986	0.448278
Honduras	81.1078	17.9912	2086.66	0.513037
Hungary	8.50138	1.87348	215.282	0.790755
Iceland	146.707	33.4322	3733.33	0.876362
India	46.9282	11.0737	1269.76	0.575402
Indonesia	111.295	25.3847	2876.58	0.656868
Iran	84.9741	20.3278	2218.89	0.697207
Iraq	77.4693	17.8367	2031.04	0.662626
Ireland	135.895	30.913	3456.86	0.873754
Israel	124.985	28.1225	3154.91	0.809012
Italy	326.178	71.6934	8113.16	0.805774
Jamaica	58.915	13.6028	1537.25	0.683263
Japan	266.507	55.1431	6334.11	0.871242
Jordan	79.5729	18.3574	2079.34	0.725307
Kazakhstan	20.3182	4.56045	519.719	0.725144
Kenya	28.9293	6.4242	745.753	0.523768
Kiribati	78.4175	17.6403	2019.01	0.527187
Kuwait	103.153	23.9274	2710.67	0.846651
Kyrgyzstan	15.9596	3.55308	406.844	0.603979
Laos	95.1292	21.4341	2434.47	0.489136
Latvia	11.0513	2.44019	277.562	0.830664
Lebanon	88.4037	20.3382	2333.51	0.744746
Lesotho	36.4318	8.0808	934.81	0.510393
Liberia	27.6561	6.02962	711.819	0.352442
Libya	84.608	19.6058	2217.09	0.725771
Lithuania	10.6822	2.34457	267.427	0.856484
Luxembourg	142.812	32.3869	3617.44	0.884429
Madagascar	21.8201	4.88892	555.017	0.400247
Malawi	28.7592	6.15134	720.035	0.384554
Malaysia	161.496	35.6585	4125.99	0.742524
Maldives	128.784	29.1999	3297.11	0.650887
Mali	22.869	4.99406	579.357	0.26858
Malta	141.403	32.2095	3600.05	0.801585
Marshall Islands	76.6554	17.238	1974.44	0.574091
Mauritania	32.514	7.34154	840.799	0.498945
Mauritius	147.101	32.9594	3769.91	0.71826
Mexico	141.454	31.264	3622.47	0.664575
Moldova	9.90296	2.19998	247.106	0.732215
Monaco	143.38	32.5827	3641.66	0.908263
Mongolia	18.0797	4.03616	460.338	0.617622
Montenegro	8.54329	1.88759	216.337	0.795801
Morocco	77.2846	18.0478	2030.18	0.562698
Mozambique	27.6543	6.06952	711.864	0.326463
Myanmar	97.8917	21.9686	2487.69	0.533901
Namibia	34.8758	7.69359	885.341	0.617565
Nauru	98.2562	22.099	2531.5	0.625178
Nepal	26.3872	5.86322	655.333	0.433175
Netherlands	123.503	28.233	3147.42	0.888464
New Zealand	236.502	49.5731	5689.13	0.849442
Nicaragua	87.883	19.5345	2246.36	0.523958
Niger	20.3755	4.46518	517.152	0.168073
Nigeria	28.3943	6.39488	739.308	0.503391
Niue	112.466	25.3205	2895.05	0.726222
North Korea	38.247	8.47799	980.599	0.569855
North Macedonia	7.76571	1.70647	196.086	0.75063
Northern Mariana Islands	106.779	24.1156	2752.4	0.771535
Norway	125.203	28.8049	3217.26	0.916133
Oman	91.7221	21.197	2410.09	0.773392
Pakistan	30.3898	6.89071	765.753	0.504029
Palau	112.008	25.2365	2887.7	0.754047
Palestine	73.965	17.1043	1942.17	0.631012
Panama	90.0886	20.1173	2331.37	0.708865
Papua New Guinea	64.4251	14.1883	1637.42	0.417797
Paraguay	23.1927	5.30433	604.403	0.635718
Peru	129.392	27.9212	3241.41	0.662054
Philippines	108.842	24.8547	2801.89	0.651219
Poland	10.5282	2.36271	269.481	0.812043
Portugal	128.223	29.2546	3268.08	0.744152
Puerto Rico	87.3453	20.0509	2271.06	0.825526
Qatar	101.077	23.427	2660.35	0.846861
Romania	8.20554	1.81157	207.939	0.768454
Russia	11.1762	2.41333	273.156	0.808536
Rwanda	28.5081	6.22568	719.979	0.435589
Saint Kitts And Nevis	70.379	16.1684	1831.33	0.754987
Saint Lucia	57.8078	13.265	1501.8	0.67251
Saint Vincent And The Grenadines	59.3396	13.6148	1539.91	0.637196
Samoa	94.3508	21.2511	2430.46	0.593393
San Marino	138.58	31.4883	3519.75	0.888005
Saudi Arabia	99.2976	6.52903	756.379	0.815143
Senegal	27.0639	22.9472	2608.01	0.408054
Serbia	7.83813	6.01998	691.985	0.792416
Seychelles	137.81	1.73428	198.238	0.730151
Sierra Leone	27.7024	30.9637	3523.9	0.358666
Singapore	154.585	6.08358	713.611	0.856098
Slovakia	8.29437	32.2356	3694.7	0.810611
Slovenia	8.8852	1.83239	209.936	0.842431
Solomon Islands	71.0826	1.92291	223.828	0.42936
Somalia	21.9193	15.9856	1827.09	0.0776881
South Africa	46.6423	4.8162	556.851	0.679627
South Korea	130.605	10.225	1179.02	0.886675
South Sudan	23.0109	27.227	3117.94	0.278371
Spain	132.927	5.08627	586.395	0.769284
Sri Lanka	124.048	29.3022	3307.02	0.701535
Sudan	68.7662	27.8006	3164.18	0.54195
Suriname	61.3847	15.6667	1817.65	0.633666
Sweden	101.116	14.0416	1595.49	0.88688
Switzerland	122.958	23.3159	2606.76	0.933059
Syria	77.2248	27.9544	3125.63	0.623004
São Tomé And Príncipe	29.7707	17.7027	2026.43	0.505414
Taiwan (Province Of China)	96.7347	21.5096	2489.94	0.874747
Tajikistan	13.9099	3.10257	348.139	0.541511
Tanzania	29.8317	6.53774	766.127	0.446568
Thailand	136.042	30.975	3482.2	0.682548
The Bahamas	69.0175	15.8604	1796.01	0.805021
The Gambia	27.3698	6.04997	702.011	0.409714
Timor-Leste	80.2745	18.1879	2052.11	0.444668
Togo	26.2128	5.81144	669.848	0.408534
Tokelau	101.548	22.8544	2616.3	0.686426
Tonga	108.245	24.3788	2790.79	0.62635
Trinidad And Tobago	65.4867	15.0767	1708.6	0.768763
Tunisia	79.2559	18.4837	2082.09	0.682432
Turkmenistan	19.5355	17.2475	1954.56	0.682161
Tuvalu	91.6152	4.35562	499.407	0.576621
Türkiye	74.7806	20.6216	2359.26	0.712693
Uganda	26.5484	5.77501	672.52	0.423261
Uk	150.777	34.2492	3835.91	0.859
Ukraine	9.83816	2.12706	237.176	0.760774
United Arab Emirates	92.6	21.3745	2433.55	0.849318
Uruguay	77.6339	17.3811	1968.43	0.719283
Usa	157.142	34.8266	3935.93	0.862448
Uzbekistan	19.2775	4.29051	491.56	0.662622
Vanuatu	77.9266	17.5807	2007.65	0.473101
Venezuela	98.3293	22.0585	2531.18	0.596513
Viet Nam	90.7352	20.0239	2281.42	0.627934
Virgin Islands	83.8194	19.2202	2177.74	0.821831
Yemen	49.8191	11.4493	1304.84	0.450376
Zambia	34.3267	7.59531	884.159	0.505949
Zimbabwe	32.2931	7.07635	823.006	0.473819
