# Supplementary material for: Global trends and health system impact on polycystic ovary syndrome: a comprehensive analysis of age-stratified females from 1990 to 2021
Source: Front Reprod Health. 2025 Oct 23;7:1642369. doi: 10.3389/frph.2025.1642369 (PMC12588920; doi:10.3389/frph.2025.1642369)
Supplement: Supplementary file 1 [file Datasheet1.zip › Supplemental_data/Table S7. Correlation between the number, HDI and EAPC of PCOS incidence, prevalence and DALYs in 2021 among 190 countries.xlsx]

## Sheet: Loess regression analysis
Table S7. Correlation between the number, HDI and EAPC of PCOS incidence, prevalence and DALYs in 2021 among 190 countries.
Location	Case	HDI	EAPC	Group
Afghanistan	10509.1	0.473	1.70102	ASIR
Albania	71.9031	0.785	0.887333	ASIR
Algeria	17007.7	0.74	1.38371	ASIR
Andorra	33.439	0.855	0.660124	ASIR
Angola	6341.64	0.59	1.71913	ASIR
Antigua and Barbuda	21.7107	0.819	0.807339	ASIR
Argentina	14464.8	0.844	1.35345	ASIR
Armenia	199.487	0.774	1.51541	ASIR
Australia	17111	0.949	0.3994	ASIR
Austria	3758.21	0.92	-0.048793	ASIR
Azerbaijan	818.446	0.738	1.67582	ASIR
Bahamas	135.886	0.799	0.515866	ASIR
Bahrain	499.933	0.884	0.409113	ASIR
Bangladesh	22460.1	0.662	1.84443	ASIR
Barbados	70.7556	0.803	0.473598	ASIR
Belarus	310.29	0.801	1.06985	ASIR
Belgium	5059.84	0.938	0.411207	ASIR
Belize	169.407	0.698	0.973383	ASIR
Benin	2958.36	0.502	1.79365	ASIR
Bhutan	142.576	0.677	2.06469	ASIR
Bolivia	7483	0.691	0.905844	ASIR
Bosnia and Herzegovina	77.7418	0.776	1.53392	ASIR
Botswana	544.516	0.68	1.63599	ASIR
Brazil	22886.1	0.756	-0.262445	ASIR
Brunei Darussalam	298.427	0.824	1.55405	ASIR
Bulgaria	167.915	0.796	0.808482	ASIR
Burkina Faso	4149.6	0.445	1.22756	ASIR
Burundi	1664.01	0.419	0.110279	ASIR
Cabo Verde	94.0011	0.65	1.39732	ASIR
Cambodia	7003.85	0.596	1.90639	ASIR
Cameroon	7517.97	0.581	0.714323	ASIR
Canada	8840.85	0.934	0.737137	ASIR
Central African Republic	824.259	0.387	0.037758	ASIR
Chad	2462.78	0.393	0.878389	ASIR
Chile	6057.22	0.856	1.71987	ASIR
China	258930	0.785	2.01407	ASIR
Colombia	18351.4	0.752	0.768413	ASIR
Comoros	129.412	0.585	0.284294	ASIR
Costa Rica	2155.43	0.804	0.805828	ASIR
Croatia	104.738	0.867	1.05443	ASIR
Cuba	2304.09	0.742	0.941046	ASIR
Cyprus	500.454	0.901	1.35208	ASIR
Czech Republic	261.583	0.891	0.763291	ASIR
Democratic Republic of the Congo	14822.3	0.475	1.15217	ASIR
Denmark	2516.88	0.947	0.705764	ASIR
Djibouti	212.387	0.512	1.75926	ASIR
Dominica	19.5339	0.737	0.860559	ASIR
Dominican Republic	3377.77	0.756	1.52381	ASIR
Ecuador	14008.3	0.746	0.744733	ASIR
Egypt	50587	0.726	0.643632	ASIR
El Salvador	3062.85	0.669	1.00192	ASIR
Equatorial Guinea	385.006	0.647	2.88888	ASIR
Eritrea	902.65	0.49	1.19433	ASIR
Estonia	49.2453	0.89	1.35814	ASIR
Ethiopia	17269.8	0.489	1.43633	ASIR
Fiji	447.114	0.715	1.23739	ASIR
Finland	2285.25	0.941	0.687712	ASIR
France	28748.8	0.906	0.693575	ASIR
Gabon	443.02	0.687	1.16888	ASIR
Gambia	455.41	0.49	0.988486	ASIR
Georgia	332.589	0.809	2.28503	ASIR
Germany	27013.9	0.948	0.612653	ASIR
Ghana	5895.02	0.6	0.936539	ASIR
Greece	4181.62	0.887	0.562077	ASIR
Grenada	24.7594	0.788	0.997987	ASIR
Guatemala	7581.01	0.63	0.979953	ASIR
Guinea	2274.48	0.467	1.07392	ASIR
Guinea-Bissau	344.452	0.482	0.997559	ASIR
Guyana	224.045	0.721	1.15819	ASIR
Haiti	2845.32	0.551	0.832165	ASIR
Honduras	4965.11	0.62	1.2732	ASIR
Hungary	239.601	0.846	0.6675	ASIR
Iceland	187.665	0.957	0.757525	ASIR
India	346724	0.633	2.02226	ASIR
Indonesia	143577	0.707	2.39592	ASIR
Iran	29890.3	0.776	1.39542	ASIR
Iraq	18837.4	0.667	0.602227	ASIR
Ireland	2635.26	0.946	0.675585	ASIR
Israel	5511.08	0.911	0.741694	ASIR
Italy	51696	0.899	-0.6452	ASIR
Ivory Coast	5019.4	0.53	1.35645	ASIR
Jamaica	753.674	0.704	0.96	ASIR
Japan	87448	0.92	0.253836	ASIR
Jordan	5754.51	0.736	0.883786	ASIR
Kazakhstan	1716.49	0.801	1.19149	ASIR
Kenya	9930.28	0.596	0.519111	ASIR
Kiribati	55.9916	0.627	1.1126	ASIR
Kuwait	1591.09	0.836	0.799891	ASIR
Kyrgyzstan	560.665	0.696	0.455187	ASIR
Laos	3822.97	0.615	2.21952	ASIR
Latvia	61.9014	0.865	1.02879	ASIR
Lebanon	1996.52	0.725	0.88397	ASIR
Lesotho	438.45	0.522	1.25095	ASIR
Liberia	1007.31	0.484	1.3424	ASIR
Libya	2778.77	0.746	0.443588	ASIR
Lithuania	85.5061	0.875	1.23574	ASIR
Luxembourg	270.779	0.927	0.809402	ASIR
Madagascar	4264.41	0.484	0.507464	ASIR
Malawi	4248.73	0.509	0.504758	ASIR
Malaysia	23814.4	0.798	1.90402	ASIR
Maldives	226.958	0.753	3.47468	ASIR
Mali	3708.5	0.408	1.20273	ASIR
Malta	160.711	0.912	0.937883	ASIR
Marshall Islands	25.1559	0.729	1.47462	ASIR
Mauritania	973.77	0.538	0.721773	ASIR
Mauritius	699.28	0.79	1.68378	ASIR
Mexico	89661.7	0.757	-0.528154	ASIR
Micronesia (Federated States of)	51.2088	0.634	0.958491	ASIR
Moldova	110.636	0.767	1.44441	ASIR
Mongolia	276.101	0.73	1.21031	ASIR
Montenegro	18.7498	0.84	1.00283	ASIR
Morocco	13921	0.688	0.909157	ASIR
Mozambique	6138.26	0.459	1.29071	ASIR
Myanmar	29204.4	0.599	2.78943	ASIR
Namibia	522.141	0.616	0.908532	ASIR
Nauru	6.57247	0.693	1.05667	ASIR
Nepal	4855.03	0.591	1.8499	ASIR
Netherlands	6746.48	0.941	0.70676	ASIR
New Zealand	4381.92	0.936	-0.205331	ASIR
Nicaragua	3142.27	0.665	1.04492	ASIR
Niger	3547.11	0.389	0.869891	ASIR
Nigeria	46649.8	0.542	0.643428	ASIR
Northern Mariana Islands	23.9615	0.764	0.6686	ASIR
Norway	2287.24	0.964	0.315546	ASIR
Oman	1642.26	0.81	1.73345	ASIR
Pakistan	42077.2	0.537	0.688613	ASIR
Palau	7.52996	0.802	1.04438	ASIR
Palestine	2401.7	0.715	0.740849	ASIR
Panama	1867.64	0.813	1.36456	ASIR
Papua New Guinea	3693.08	0.564	0.998271	ASIR
Paraguay	883.031	0.73	1.62245	ASIR
Peru	21143.2	0.755	0.958616	ASIR
Philippines	67789	0.692	1.96545	ASIR
Poland	1206.07	0.876	-0.0791475	ASIR
Portugal	3817.52	0.865	0.760027	ASIR
Qatar	720.777	0.864	0.53942	ASIR
Republic of Congo	1055.67	0.598	0.880208	ASIR
Romania	500.795	0.825	1.20841	ASIR
Russia	5581.88	0.818	0.935502	ASIR
Rwanda	2483.29	0.539	0.855993	ASIR
Saint Kitts and Nevis	15.4897	0.832	0.899898	ASIR
Saint Lucia	37.6488	0.717	0.67661	ASIR
Saint Vincent and the Grenadines	29.7557	0.773	1.36417	ASIR
Samoa	118.705	0.708	0.860077	ASIR
San Marino	13.6598	0.853	0.535782	ASIR
Sao Tome and Principe	42.9036	0.609	1.01771	ASIR
Saudi Arabia	13424.2	0.867	1.2169	ASIR
Senegal	2746.02	0.512	0.48246	ASIR
Serbia	237.898	0.804	1.08649	ASIR
Seychelles	58.273	0.795	1.10475	ASIR
Sierra Leone	1624.61	0.456	1.46809	ASIR
Singapore	2033.24	0.942	1.5771	ASIR
Slovakia	136.642	0.852	1.0572	ASIR
Slovenia	51.8418	0.916	1.1123	ASIR
Solomon Islands	293.554	0.564	1.22193	ASIR
South Africa	13170.8	0.721	0.939243	ASIR
South Korea	17390.9	0.926	1.1357	ASIR
South Sudan	1564.3	0.381	0.169997	ASIR
Spain	17911.1	0.904	0.598241	ASIR
Sri Lanka	12914.9	0.783	1.87957	ASIR
Sudan	19399.2	0.516	1.92111	ASIR
Suriname	165.841	0.689	0.99283	ASIR
Swaziland	315.48	0.612	0.422021	ASIR
Sweden	3463.7	0.949	0.522975	ASIR
Switzerland	3008.92	0.965	0.412951	ASIR
Syria	7310.15	0.558	0.963996	ASIR
Tajikistan	743.824	0.677	0.881668	ASIR
Tanzania	11879.4	0.529	0.631998	ASIR
Thailand	29435	0.797	2.26477	ASIR
Timor-Leste	744.441	0.574	1.97647	ASIR
Togo	1353.64	0.545	1.0475	ASIR
Tonga	66.7109	0.738	0.693818	ASIR
Trinidad and Tobago	352.26	0.804	1.30394	ASIR
Tunisia	3844.36	0.729	1.21881	ASIR
Turkey	26768.3	0.841	1.23096	ASIR
Turkmenistan	493.01	0.74	1.22036	ASIR
Tuvalu	5.90808	0.653	1.26148	ASIR
UK	34188.2	0.931	0.491122	ASIR
USA	194556	0.921	-0.653283	ASIR
Uganda	8104.55	0.545	0.725135	ASIR
Ukraine	1396.65	0.755	0.725189	ASIR
United Arab Emirates	2034.26	0.931	0.84548	ASIR
Uruguay	1051.25	0.814	1.61409	ASIR
Uzbekistan	2981.71	0.721	1.13186	ASIR
Vanuatu	142.371	0.614	1.21184	ASIR
Venezuela	12226.4	0.69	0.673005	ASIR
Vietnam	37473.6	0.718	2.80154	ASIR
Yemen	11282.5	0.425	0.985303	ASIR
Zambia	4669.43	0.565	0.536402	ASIR
Zimbabwe	3386.46	0.549	-0.0736211	ASIR
Afghanistan	189342	0.473	1.69155	ASPR
Albania	2384.01	0.785	0.847468	ASPR
Algeria	500093	0.74	1.40646	ASPR
Andorra	1444.29	0.855	0.643897	ASPR
Angola	114150	0.59	1.8039	ASPR
Antigua and Barbuda	765.374	0.819	0.809673	ASPR
Argentina	430892	0.844	1.34816	ASPR
Armenia	7142.76	0.774	1.44365	ASPR
Australia	563727	0.949	0.37553	ASPR
Austria	157940	0.92	-0.0544599	ASPR
Azerbaijan	28152.1	0.738	1.7327	ASPR
Bahamas	3896.61	0.799	0.51501	ASPR
Bahrain	15710.1	0.884	0.404232	ASPR
Bangladesh	569397	0.662	1.88183	ASPR
Barbados	2498.88	0.803	0.470248	ASPR
Belarus	11603.3	0.801	1.11956	ASPR
Belgium	178151	0.938	0.424737	ASPR
Belize	4130.05	0.698	0.973403	ASPR
Benin	55218.5	0.502	1.85795	ASPR
Bhutan	3965.3	0.677	2.12129	ASPR
Bolivia	189605	0.691	0.993886	ASPR
Bosnia and Herzegovina	2841.85	0.776	1.57039	ASPR
Botswana	14821.7	0.68	1.67738	ASPR
Brazil	723408	0.756	-0.174287	ASPR
Brunei Darussalam	9654.38	0.824	1.50904	ASPR
Bulgaria	6314.95	0.796	0.81129	ASPR
Burkina Faso	76846.3	0.445	1.29645	ASPR
Burundi	28909.3	0.419	0.0912966	ASPR
Cabo Verde	2540.79	0.65	1.45399	ASPR
Cambodia	183686	0.596	1.89469	ASPR
Cameroon	146560	0.581	0.738308	ASPR
Canada	310637	0.934	0.718456	ASPR
Central African Republic	15978.9	0.387	0.0448291	ASPR
Chad	40291.3	0.393	0.902081	ASPR
Chile	203583	0.856	1.7156	ASPR
China	1.00775e+07	0.785	2.08197	ASPR
Colombia	578237	0.752	0.79139	ASPR
Comoros	3037.44	0.585	0.30541	ASPR
Costa Rica	71476.9	0.804	0.800676	ASPR
Croatia	3861.74	0.867	1.06797	ASPR
Cuba	86670.3	0.742	0.94441	ASPR
Cyprus	23926.1	0.901	1.31346	ASPR
Czech Republic	9601.21	0.891	0.778332	ASPR
Democratic Republic of the Congo	273379	0.475	1.19186	ASPR
Denmark	83546.8	0.947	0.782581	ASPR
Djibouti	5668.98	0.512	1.81991	ASPR
Dominica	537.684	0.737	0.858997	ASPR
Dominican Republic	95011	0.756	1.55681	ASPR
Ecuador	355533	0.746	0.868189	ASPR
Egypt	1.21393e+06	0.726	0.627995	ASPR
El Salvador	86019.1	0.669	1.05548	ASPR
Equatorial Guinea	8049.14	0.647	2.99092	ASPR
Eritrea	19234.9	0.49	1.26772	ASPR
Estonia	1719.63	0.89	1.41758	ASPR
Ethiopia	328062	0.489	1.56833	ASPR
Fiji	11366.1	0.715	1.23841	ASPR
Finland	76672	0.941	0.69645	ASPR
France	911483	0.906	0.698477	ASPR
Gabon	9616.82	0.687	1.18063	ASPR
Gambia	8704.04	0.49	1.02835	ASPR
Georgia	11496.3	0.809	2.31386	ASPR
Germany	1.07246e+06	0.948	0.646028	ASPR
Ghana	134389	0.6	0.934369	ASPR
Greece	158478	0.887	0.524803	ASPR
Grenada	752.825	0.788	1.00454	ASPR
Guatemala	183159	0.63	0.959747	ASPR
Guinea	43311.2	0.467	1.11308	ASPR
Guinea-Bissau	6832.07	0.482	1.05447	ASPR
Guyana	6222.82	0.721	1.17373	ASPR
Haiti	69762.8	0.551	0.82906	ASPR
Honduras	119558	0.62	1.27451	ASPR
Hungary	9278.07	0.846	0.668836	ASPR
Iceland	6018.4	0.957	0.737753	ASPR
India	9.66422e+06	0.633	2.33837	ASPR
Indonesia	4.3685e+06	0.707	2.38692	ASPR
Iran	1.03857e+06	0.776	1.37495	ASPR
Iraq	433288	0.667	0.608694	ASPR
Ireland	81450.7	0.946	0.658023	ASPR
Israel	141617	0.911	0.731319	ASPR
Italy	1.97497e+06	0.899	-0.432311	ASPR
Ivory Coast	103693	0.53	1.41742	ASPR
Jamaica	23878.3	0.704	0.967639	ASPR
Japan	3.23464e+06	0.92	0.195942	ASPR
Jordan	130389	0.736	0.869912	ASPR
Kazakhstan	49882.9	0.801	1.21833	ASPR
Kenya	197986	0.596	0.532389	ASPR
Kiribati	1307.9	0.627	1.11955	ASPR
Kuwait	78719.9	0.836	0.800657	ASPR
Kyrgyzstan	14244.1	0.696	0.448538	ASPR
Laos	97477.7	0.615	2.23221	ASPR
Latvia	2222.83	0.865	1.07449	ASPR
Lebanon	69485.1	0.725	0.892225	ASPR
Lesotho	9573.54	0.522	1.25804	ASPR
Liberia	19961.5	0.484	1.40169	ASPR
Libya	88291.3	0.746	0.462597	ASPR
Lithuania	3154.16	0.875	1.29588	ASPR
Luxembourg	11390	0.927	0.796579	ASPR
Madagascar	80942.7	0.484	0.531634	ASPR
Malawi	72724.2	0.509	0.446239	ASPR
Malaysia	701854	0.798	1.89311	ASPR
Maldives	7696.13	0.753	3.41078	ASPR
Mali	63797	0.408	1.25749	ASPR
Malta	6848.86	0.912	0.909528	ASPR
Marshall Islands	590.387	0.729	1.47877	ASPR
Mauritania	18290.5	0.538	0.763743	ASPR
Mauritius	24029.6	0.79	1.67706	ASPR
Mexico	2.55312e+06	0.757	-0.514479	ASPR
Micronesia (Federated States of)	1147.44	0.634	0.966203	ASPR
Moldova	4464.96	0.767	1.51195	ASPR
Mongolia	7888.07	0.73	1.24896	ASPR
Montenegro	629.407	0.84	1.02331	ASPR
Morocco	396061	0.688	1.00479	ASPR
Mozambique	109182	0.459	1.33722	ASPR
Myanmar	758041	0.599	2.77232	ASPR
Namibia	11832.8	0.616	0.919089	ASPR
Nauru	145.679	0.693	1.05955	ASPR
Nepal	119833	0.591	1.81759	ASPR
Netherlands	234128	0.941	0.696268	ASPR
New Zealand	137891	0.936	-0.111854	ASPR
Nicaragua	82216.2	0.665	1.05142	ASPR
Niger	55429.6	0.389	0.908939	ASPR
Nigeria	848803	0.542	0.737207	ASPR
Northern Mariana Islands	626.957	0.764	0.66124	ASPR
Norway	78878.5	0.964	0.321292	ASPR
Oman	49269.6	0.81	1.74546	ASPR
Pakistan	933702	0.537	0.548019	ASPR
Palau	218.2	0.802	1.03931	ASPR
Palestine	51397.1	0.715	0.748183	ASPR
Panama	50374.9	0.813	1.36466	ASPR
Papua New Guinea	86753.7	0.564	1.00457	ASPR
Paraguay	23063.6	0.73	1.66593	ASPR
Peru	627726	0.755	1.22235	ASPR
Philippines	1.65883e+06	0.692	2.16506	ASPR
Poland	47767.2	0.876	-0.014243	ASPR
Portugal	153296	0.865	0.739172	ASPR
Qatar	29513.7	0.864	0.537754	ASPR
Republic of Congo	22946.7	0.598	0.902507	ASPR
Romania	17218.9	0.825	1.23442	ASPR
Russia	192214	0.818	0.992725	ASPR
Rwanda	51083.5	0.539	0.820743	ASPR
Saint Kitts and Nevis	572.361	0.832	0.89805	ASPR
Saint Lucia	1377.28	0.717	0.677968	ASPR
Saint Vincent and the Grenadines	862.915	0.773	1.37737	ASPR
Samoa	2401.49	0.708	0.861517	ASPR
San Marino	506.888	0.853	0.516129	ASPR
Sao Tome and Principe	856.24	0.609	1.0531	ASPR
Saudi Arabia	527576	0.867	1.2214	ASPR
Senegal	54552.7	0.512	0.514867	ASPR
Serbia	8136.77	0.804	1.10348	ASPR
Seychelles	1728.21	0.795	1.0843	ASPR
Sierra Leone	32666.8	0.456	1.53511	ASPR
Singapore	111651	0.942	1.541	ASPR
Slovakia	5355	0.852	1.06529	ASPR
Slovenia	1916.83	0.916	1.15661	ASPR
Solomon Islands	6327.66	0.564	1.22995	ASPR
South Africa	369432	0.721	0.931588	ASPR
South Korea	749041	0.926	1.1077	ASPR
South Sudan	27377.4	0.381	0.17814	ASPR
Spain	661983	0.904	0.66029	ASPR
Sri Lanka	360442	0.783	1.86957	ASPR
Sudan	415562	0.516	1.96061	ASPR
Suriname	4686.8	0.689	0.994926	ASPR
Swaziland	7165.24	0.612	0.423509	ASPR
Sweden	116225	0.949	0.486784	ASPR
Switzerland	124099	0.965	0.410656	ASPR
Syria	158408	0.558	0.990418	ASPR
Tajikistan	17975.9	0.677	0.895613	ASPR
Tanzania	229887	0.529	0.629412	ASPR
Thailand	1.14579e+06	0.797	2.25651	ASPR
Timor-Leste	14238.9	0.574	1.97267	ASPR
Togo	29182.2	0.545	1.09365	ASPR
Tonga	1428.88	0.738	0.691612	ASPR
Trinidad and Tobago	11664.3	0.804	1.32157	ASPR
Tunisia	128415	0.729	1.21874	ASPR
Turkey	849005	0.841	1.19079	ASPR
Turkmenistan	12694.6	0.74	1.26024	ASPR
Tuvalu	138.598	0.653	1.26567	ASPR
UK	1.19332e+06	0.931	0.479562	ASPR
USA	6.05107e+06	0.921	-0.603177	ASPR
Uganda	141483	0.545	0.727844	ASPR
Ukraine	50300.1	0.755	0.780136	ASPR
United Arab Emirates	83029.7	0.931	0.847427	ASPR
Uruguay	33092.9	0.814	1.61389	ASPR
Uzbekistan	88482.2	0.721	1.15404	ASPR
Vanuatu	3185.83	0.614	1.21627	ASPR
Venezuela	348798	0.69	0.671512	ASPR
Vietnam	1.18305e+06	0.718	2.8102	ASPR
Yemen	221143	0.425	0.993565	ASPR
Zambia	88097.9	0.565	0.512317	ASPR
Zimbabwe	67564.2	0.549	-0.121785	ASPR
Afghanistan	1640.04	0.473	1.73463	ASDR
Albania	21.069	0.785	0.86559	ASDR
Algeria	4388.99	0.74	1.37858	ASDR
Andorra	12.7604	0.855	0.633544	ASDR
Angola	993.384	0.59	1.82065	ASDR
Antigua and Barbuda	6.72345	0.819	0.804657	ASDR
Argentina	3809.96	0.844	1.3466	ASDR
Armenia	61.6409	0.774	1.42529	ASDR
Australia	4904.34	0.949	0.377581	ASDR
Austria	1390.53	0.92	-0.0908926	ASDR
Azerbaijan	246.866	0.738	1.73897	ASDR
Bahamas	34.3342	0.799	0.51276	ASDR
Bahrain	138.057	0.884	0.404011	ASDR
Bangladesh	5038.24	0.662	1.84287	ASDR
Barbados	21.9207	0.803	0.466196	ASDR
Belarus	101.183	0.801	1.10539	ASDR
Belgium	1577.15	0.938	0.392617	ASDR
Belize	36.8978	0.698	0.942154	ASDR
Benin	476.458	0.502	1.83839	ASDR
Bhutan	35.0915	0.677	2.13049	ASDR
Bolivia	1638.17	0.691	0.979463	ASDR
Bosnia and Herzegovina	24.6246	0.776	1.55292	ASDR
Botswana	126.37	0.68	1.66829	ASDR
Brazil	6354.86	0.756	-0.192441	ASDR
Brunei Darussalam	84.0866	0.824	1.49947	ASDR
Bulgaria	54.3501	0.796	0.821576	ASDR
Burkina Faso	669.312	0.445	1.22936	ASDR
Burundi	251.123	0.419	0.0964527	ASDR
Cabo Verde	21.9243	0.65	1.45008	ASDR
Cambodia	1597.13	0.596	1.94662	ASDR
Cameroon	1294.97	0.581	0.74367	ASDR
Canada	2769.44	0.934	0.714514	ASDR
Central African Republic	140.564	0.387	0.0625425	ASDR
Chad	346.889	0.393	0.871137	ASDR
Chile	1791.92	0.856	1.70484	ASDR
China	86443	0.785	2.09957	ASDR
Colombia	5136.56	0.752	0.794029	ASDR
Comoros	27.1016	0.585	0.336444	ASDR
Costa Rica	623.458	0.804	0.796548	ASDR
Croatia	33.5465	0.867	1.07759	ASDR
Cuba	759.945	0.742	0.949048	ASDR
Cyprus	213.393	0.901	1.30096	ASDR
Czech Republic	82.6717	0.891	0.756355	ASDR
Democratic Republic of the Congo	2378.49	0.475	1.18371	ASDR
Denmark	753.447	0.947	0.78506	ASDR
Djibouti	49.0527	0.512	1.83285	ASDR
Dominica	4.7511	0.737	0.854863	ASDR
Dominican Republic	835.6	0.756	1.53899	ASDR
Ecuador	3085.86	0.746	0.842282	ASDR
Egypt	10871	0.726	0.529644	ASDR
El Salvador	749.463	0.669	1.03603	ASDR
Equatorial Guinea	69.7424	0.647	3.01052	ASDR
Eritrea	168.652	0.49	1.26786	ASDR
Estonia	15.101	0.89	1.40936	ASDR
Ethiopia	2879.25	0.489	1.5601	ASDR
Fiji	100.082	0.715	1.23854	ASDR
Finland	684.905	0.941	0.692985	ASDR
France	8230.32	0.906	0.680786	ASDR
Gabon	83.1354	0.687	1.18453	ASDR
Gambia	75.6682	0.49	1.03302	ASDR
Georgia	100.03	0.809	2.30832	ASDR
Germany	9512.36	0.948	0.59981	ASDR
Ghana	1159.89	0.6	0.892477	ASDR
Greece	1400.42	0.887	0.512386	ASDR
Grenada	6.65897	0.788	0.999385	ASDR
Guatemala	1574	0.63	0.969446	ASDR
Guinea	373.489	0.467	1.09722	ASDR
Guinea-Bissau	59.3288	0.482	1.05678	ASDR
Guyana	54.7612	0.721	1.18014	ASDR
Haiti	601.698	0.551	0.781499	ASDR
Honduras	1033.95	0.62	1.24544	ASDR
Hungary	80.2339	0.846	0.674247	ASDR
Iceland	53.7625	0.957	0.728111	ASDR
India	84358.4	0.633	2.27897	ASDR
Indonesia	38469	0.707	2.33666	ASDR
Iran	9440.52	0.776	1.39476	ASDR
Iraq	3819.79	0.667	0.600426	ASDR
Ireland	722.175	0.946	0.646411	ASDR
Israel	1259.56	0.911	0.717018	ASDR
Italy	17308.7	0.899	-0.384489	ASDR
Ivory Coast	898.377	0.53	1.4265	ASDR
Jamaica	211.32	0.704	0.966327	ASDR
Japan	27969.8	0.92	0.192348	ASDR
Jordan	1156	0.736	0.796942	ASDR
Kazakhstan	435.493	0.801	1.19531	ASDR
Kenya	1716.72	0.596	0.543136	ASDR
Kiribati	11.451	0.627	1.12117	ASDR
Kuwait	688.074	0.836	0.792726	ASDR
Kyrgyzstan	124.416	0.696	0.456432	ASDR
Laos	860.464	0.615	2.23337	ASDR
Latvia	19.3336	0.865	1.04621	ASDR
Lebanon	603.369	0.725	0.89761	ASDR
Lesotho	83.343	0.522	1.24719	ASDR
Liberia	170.031	0.484	1.35885	ASDR
Libya	778.158	0.746	0.462844	ASDR
Lithuania	27.418	0.875	1.26136	ASDR
Luxembourg	101.373	0.927	0.787447	ASDR
Madagascar	718.345	0.484	0.567042	ASDR
Malawi	625.688	0.509	0.42526	ASDR
Malaysia	6067.75	0.798	1.89152	ASDR
Maldives	67.8779	0.753	3.41439	ASDR
Mali	554.944	0.408	1.24829	ASDR
Malta	60.8553	0.912	0.893308	ASDR
Marshall Islands	5.15967	0.729	1.46748	ASDR
Mauritania	161.008	0.538	0.762102	ASDR
Mauritius	209.503	0.79	1.66782	ASDR
Mexico	22018.1	0.757	-0.531553	ASDR
Micronesia (Federated States of)	10.0781	0.634	0.961357	ASDR
Moldova	39.2362	0.767	1.48528	ASDR
Mongolia	68.8814	0.73	1.25865	ASDR
Montenegro	5.46885	0.84	1.03279	ASDR
Morocco	3516.54	0.688	0.958702	ASDR
Mozambique	939.548	0.459	1.32838	ASDR
Myanmar	6698.33	0.599	2.78201	ASDR
Namibia	103.198	0.616	0.881698	ASDR
Nauru	1.27591	0.693	1.06027	ASDR
Nepal	1076.03	0.591	1.81528	ASDR
Netherlands	2092.03	0.941	0.679466	ASDR
New Zealand	1199.22	0.936	-0.101488	ASDR
Nicaragua	715.818	0.665	1.03598	ASDR
Niger	484.083	0.389	0.834447	ASDR
Nigeria	7410.2	0.542	0.762594	ASDR
Northern Mariana Islands	5.47437	0.764	0.658279	ASDR
Norway	702.637	0.964	0.321476	ASDR
Oman	432.428	0.81	1.74788	ASDR
Pakistan	8439.21	0.537	0.560261	ASDR
Palau	1.89221	0.802	1.03603	ASDR
Palestine	455.57	0.715	0.748404	ASDR
Panama	434.859	0.813	1.35236	ASDR
Papua New Guinea	752.699	0.564	1.01133	ASDR
Paraguay	202.796	0.73	1.64789	ASDR
Peru	5405.22	0.755	1.20654	ASDR
Philippines	14741.1	0.692	2.15102	ASDR
Poland	414.801	0.876	-0.0197819	ASDR
Portugal	1358.16	0.865	0.735181	ASDR
Qatar	258.183	0.864	0.532201	ASDR
Republic of Congo	196.547	0.598	0.882351	ASDR
Romania	148.946	0.825	1.23965	ASDR
Russia	1676.85	0.818	0.991594	ASDR
Rwanda	443.659	0.539	0.79456	ASDR
Saint Kitts and Nevis	5.03323	0.832	0.902093	ASDR
Saint Lucia	12.1053	0.717	0.671933	ASDR
Saint Vincent and the Grenadines	7.61203	0.773	1.36871	ASDR
Samoa	21.0678	0.708	0.857728	ASDR
San Marino	4.4935	0.853	0.504204	ASDR
Sao Tome and Principe	7.42266	0.609	1.05871	ASDR
Saudi Arabia	4625.85	0.867	1.21788	ASDR
Senegal	477.969	0.512	0.51405	ASDR
Serbia	70.8821	0.804	1.1045	ASDR
Seychelles	15.1314	0.795	1.0763	ASDR
Sierra Leone	280.559	0.456	1.51849	ASDR
Singapore	966.382	0.942	1.52816	ASDR
Slovakia	46.4226	0.852	1.07117	ASDR
Slovenia	16.3746	0.916	1.13284	ASDR
Solomon Islands	55.5132	0.564	1.23403	ASDR
South Africa	3198.11	0.721	0.894391	ASDR
South Korea	6500.21	0.926	1.10092	ASDR
South Sudan	238.89	0.381	0.197174	ASDR
Spain	5803.44	0.904	0.626599	ASDR
Sri Lanka	3158.74	0.783	1.84524	ASDR
Sudan	3598.14	0.516	1.93654	ASDR
Suriname	41.175	0.689	0.991791	ASDR
Swaziland	62.694	0.612	0.384585	ASDR
Sweden	1032.61	0.949	0.479856	ASDR
Switzerland	1102	0.965	0.404919	ASDR
Syria	1383.18	0.558	0.982159	ASDR
Tajikistan	160.488	0.677	0.927194	ASDR
Tanzania	1970.17	0.529	0.621691	ASDR
Thailand	10121.7	0.797	2.21823	ASDR
Timor-Leste	127.297	0.574	1.98188	ASDR
Togo	254.066	0.545	1.09934	ASDR
Tonga	12.5069	0.738	0.687938	ASDR
Trinidad and Tobago	102.191	0.804	1.2984	ASDR
Tunisia	1133.07	0.729	1.19409	ASDR
Turkey	7466.54	0.841	1.07607	ASDR
Turkmenistan	110.772	0.74	1.25594	ASDR
Tuvalu	1.21483	0.653	1.28627	ASDR
UK	10601.6	0.931	0.471874	ASDR
USA	53388.1	0.921	-0.616153	ASDR
Uganda	1224.76	0.545	0.676626	ASDR
Ukraine	444.554	0.755	0.760441	ASDR
United Arab Emirates	716.668	0.931	0.843377	ASDR
Uruguay	291.334	0.814	1.60027	ASDR
Uzbekistan	770.768	0.721	1.12206	ASDR
Vanuatu	27.9934	0.614	1.2113	ASDR
Venezuela	3027.9	0.69	0.661805	ASDR
Vietnam	10342.5	0.718	2.77448	ASDR
Yemen	1950.98	0.425	0.994327	ASDR
Zambia	762.376	0.565	0.473689	ASDR
Zimbabwe	584.022	0.549	-0.145969	ASDR

## Sheet: Pearson results
Table S7. 2021 Pearson correlation analysis: Exploring the loess regression model results of HDI and EAPC for 190 countries
Incidence
t	df	p-value	95%UI_low	95%UI_high	cor
-2.1689	188	0.03135	-0.292095	-0.0142005	-0.156238
Prevalence
t	df	p-value	95%UI_low	95%UI_high	cor
-2.3158	188	0.02165	-0.301736	-0.02477	-0.166536
DALYs
t	df	p-value	95%UI_low	95%UI_high	cor
-2.3382	188	0.02043	-0.3032	-0.0263798	-0.168102
