# Supplementary material for: Global trends and health system impact on polycystic ovary syndrome: a comprehensive analysis of age-stratified females from 1990 to 2021
Source: Front Reprod Health. 2025 Oct 23;7:1642369. doi: 10.3389/frph.2025.1642369 (PMC12588920; doi:10.3389/frph.2025.1642369)
Supplement: Supplementary file 1 [file Datasheet1.zip › Supplemental_data/Table S8.Related analysis of Incidence, Prevalence and DALYs' Number with rate for Age groups in different regions..xlsx]

## Sheet: Sheet2
Table S8. Relation of different age groups to Incidence, Prevalence, and DALYs numbers with Global and Regions rate in 2021
Locations	Age groups	Number									Rate
		Incidence			Prevalence			DALYs			Incidence			Prevalence			DALYs
		Mean	Upper	Lower	Mean	Upper	Lower	Mean	Upper	Lower	Mean	Upper	Lower	Mean	Upper	Lower	Mean	Upper	Lower
Global	10-14 years	1.12545e+06	1.82949e+06	598170	1.90042e+06	3.10029e+06	1.00627e+06	16509.3	36570.3	6691.36	348.516	566.537	185.234	588.499	960.062	311.611	5.11241	11.3247	2.0721
	15-19 years	1.05635e+06	1.6426e+06	659123	7.6634e+06	1.09719e+07	5.18331e+06	68812.1	145847	30360.1	347.884	540.953	217.067	2523.76	3613.35	1707	22.6617	48.0312	9.99839
	20-24 years	50237.3	124736	20473.9	1.01461e+07	1.39315e+07	7.31187e+06	93151.4	193793	41704.7	17.102	42.4631	6.96979	3453.97	4742.61	2489.13	31.7109	65.9718	14.1972
	25-29 years	29014.2	53887.6	14775.6	1.04228e+07	1.44564e+07	7.4839e+06	93527.1	191945	41177.5	9.97096	18.5189	5.07773	3581.86	4968.04	2571.9	32.1413	65.9635	14.151
	30-34 years	17173.8	27563.5	7847.41	1.0763e+07	14968296	7.71179e+06	93268.5	198717	41091.2	5.74509	9.22071	2.62516	3600.5	5007.28	2579.79	31.2007	66.4759	13.7461
	35-39 years	12015	19695	5526.72	1.01258e+07	1.40784e+07	7.18968e+06	86164.3	181215	38070.1	4.32502	7.08955	1.98944	3644.97	5067.78	2588.05	31.0164	65.2314	13.704
	40-44 years	6926.82	11912.9	2882.42	9.14715e+06	1.27068e+07	6.54459e+06	77515.1	161822	34496.4	2.79206	4.80187	1.16184	3687.03	5121.84	2637.99	31.2448	65.227	13.9048
	45-49 years	3358.02	6847.37	707.264	7.49932e+06	1.03849e+07	5.41471e+06	63606.7	126846	28676.8	1.42505	2.90583	0.300143	3182.5	4407.06	2297.85	26.9929	53.8298	12.1696
	50-54 years	981.792	2616.99	143.84	1.80528e+06	2.52108e+06	1.24948e+06	15202.4	32778.5	6737.83	0.440379	1.17384	0.064519	809.753	1130.82	560.451	6.81896	14.7026	3.02223
SDI
High SDI	10-14 years	203914	335431	102249	1.50116e+06	2.09646e+06	1.06011e+06	2993.98	6451.4	1172.34	699.042	1149.9	350.523	1180.67	1941.2	592.795	10.2637	22.1162	4.01893
	15-19 years	280317	437846	169288	2.19066e+06	2.98024e+06	1.61184e+06	13211.6	27842	5989.93	963.56	1505.05	581.91	5160.06	7206.35	3644.03	45.4134	95.7037	20.5897
	20-24 years	3823.34	10010.9	1430.22	2.37057e+06	3.20051e+06	1.7602e+06	22073.7	43771.4	9947.91	12.1285	31.7568	4.53697	7519.96	10152.7	5583.76	70.0225	138.853	31.557
	25-29 years	2401.07	4729.1	1198.42	2.58052e+06	3.51966e+06	1.89705e+06	23651.9	46951.5	10811.9	6.94771	13.6841	3.46773	7466.98	10184.4	5489.29	68.4389	135.858	31.2852
	30-34 years	1455.26	2442.16	615.945	2.61448e+06	3.62216e+06	1.93023e+06	23877.6	49589.5	10890.6	3.88763	6.52404	1.64545	7259.07	9781.51	5399.02	63.7872	132.475	29.0935
	35-39 years	1119.6	1809.97	463.62	2.7173e+06	3.66153e+06	2.02102e+06	23339	47940.9	10516.3	2.95159	4.77158	1.22223	7190.32	9928.82	5292.13	61.5281	126.385	27.7238
	40-44 years	704.41	1248.17	276.53	2.72745e+06	3.76623e+06	2.00743e+06	22163	45664.5	10033.6	1.91877	3.39993	0.753252	7121.68	9866.55	5257.84	60.3708	124.387	27.3309
	45-49 years	358.079	746.553	87.8953	344408	566259	172922	18560.5	37167.8	8452.97	0.997267	2.07919	0.244793	6101.08	8300.11	4489.05	51.6917	103.514	23.5419
	50-54 years	118.879	324.024	17.5299	527371	719447	378220	4441.99	9156.01	2095.34	0.322962	0.880288	0.0476242	1432.73	1954.55	1027.52	12.0677	24.8745	5.69248
High-middle SDI	10-14 years	160944	257973	86785.1	271863	436464	146056	2364.89	5137.34	967.988	430.449	689.955	232.109	727.107	1167.34	390.631	6.32498	13.74	2.58891
	15-19 years	128334	201953	81293.7	1.01793e+06	1.45882e+06	680103	9100.2	19567.1	3966.68	372.695	586.491	236.085	2956.18	4236.57	1975.09	26.4279	56.8247	11.5196
	20-24 years	5646.38	14166.3	2290	1.37829e+06	1.91254e+06	973824	12688.2	26572.3	5698.34	15.8625	39.7977	6.43334	3872.06	5372.94	2735.79	35.6454	74.6502	16.0085
	25-29 years	3803.95	7209.96	1936.94	1.5185e+06	2.11967e+06	1.07126e+06	13606.5	28039.2	5938.71	9.43696	17.8867	4.80523	3767.15	5258.55	2657.62	33.7553	69.5605	14.7329
	30-34 years	2888.12	4602.85	1323.68	1.80132e+06	2.52636e+06	1.26723e+06	15498.7	33527.8	6811.26	5.60901	8.93919	2.57071	3498.34	4906.44	2461.08	30.1	65.1142	13.2281
	35-39 years	2080.63	3400.31	921.689	1.72277e+06	2.43096e+06	1.22203e+06	14593.8	30988.1	6337.47	4.19898	6.86226	1.86008	3476.76	4905.98	2466.22	29.4521	62.538	12.7898
	40-44 years	1223.9	2103.26	499.573	1.62279e+06	2.27353e+06	1.14908e+06	13687.5	28865.1	5985.83	2.68876	4.62058	1.0975	3565.05	4994.65	2524.38	30.0696	63.4128	13.1501
	45-49 years	675.289	1392.6	143.023	1.48565e+06	2.07805e+06	1.05939e+06	12587	25693.7	5648.92	1.4002	2.88754	0.296556	3080.46	4308.81	2196.64	26.0989	53.2754	11.7129
	50-54 years	213.895	571.7	27.492	361784	513686	245031	3057.75	6623.9	1342.59	0.441273	1.17944	0.0567171	746.374	1059.75	505.508	6.30826	13.6654	2.7698
Middle SDI	10-14 years	434265	701272	238551	733428	1.18318e+06	401778	6373.8	14210.9	2613.47	468.594	756.708	257.409	791.406	1276.71	433.539	6.87766	15.3343	2.82006
	15-19 years	338033	523131	213979	2.76809e+06	3.9644e+06	1.85864e+06	24897.1	53087.1	10778.3	384.837	595.563	243.606	3151.36	4513.3	2115.99	28.3444	60.4375	12.2707
	20-24 years	15982.1	40253.1	6562.44	3.57408e+06	4.89306e+06	2.52229e+06	32661.8	68763.1	14624.7	18.4407	46.4455	7.57197	4123.9	5645.79	2910.31	37.6864	79.3412	16.8745
	25-29 years	9763.39	18200.4	5029.53	3.71066e+06	5.12745e+06	2.6186e+06	33028.7	68707.1	14355.5	10.7765	20.0891	5.55145	4095.72	5659.53	2890.34	36.4561	75.8368	15.8452
	30-34 years	6159.06	9906.39	2801.55	3.89638e+06	5.43466e+06	2.75335e+06	33635.9	72300.5	14578.2	6.23683	10.0315	2.83692	3945.58	5503.28	2788.11	34.0606	73.2133	14.7622
	35-39 years	4317.6	7038.47	2002.89	3.58635e+06	5.02197e+06	2.53568e+06	30476.1	64669.5	13098.9	4.71109	7.67992	2.18542	3913.19	5479.65	2766.77	33.2535	70.5632	14.2927
	40-44 years	2503.44	4314.89	1053.53	3.1437e+06	4.41426e+06	2.2293e+06	26674.5	55776.8	11533.1	3.05854	5.27165	1.28713	3840.77	5393.05	2723.62	32.5891	68.1445	14.0904
	45-49 years	1264.64	2560.7	245.46	2.56378e+06	3.58929e+06	1.82026e+06	21783.9	44351.4	9712.59	1.55915	3.15702	0.302622	3160.82	4425.16	2244.16	26.8568	54.6799	11.9744
	50-54 years	380.502	994.052	48.9873	636897	918499	430159	5367.06	11569.2	2325.8	0.482152	1.25961	0.0620741	807.042	1163.87	545.074	6.80085	14.6599	2.94714
Low-middle SDI	10-14 years	230709	378095	120706	389383	639662	203316	3377.66	7529.81	1378.56	245.638	402.56	128.517	414.578	681.052	216.472	3.59621	8.01703	1.46776
	15-19 years	215882	341595	134016	1.68325e+06	2.45663e+06	1.1311e+06	15325.6	32422.2	6672.02	238.804	377.865	148.246	1861.98	2717.47	1251.2	16.9529	35.8648	7.38046
	20-24 years	16022.5	39536.6	6489.41	2.06198e+06	2.90665e+06	1.43271e+06	18855.6	39683.3	8276.54	18.4148	45.4397	7.45831	2369.84	3340.64	1646.63	21.6708	45.6082	9.51228
	25-29 years	8725.83	15973	4482.74	1.95916e+06	2.74717e+06	1.38197e+06	17485	35907.7	7489.67	10.7399	19.6598	5.51742	2411.36	3381.26	1700.95	21.5208	44.1957	9.2184
	30-34 years	4546.14	7274.34	2060.29	1.79416e+06	2.52961e+06	1.27039e+06	15510.6	33568.1	6570.27	6.15108	9.84242	2.78764	2427.56	3422.65	1718.88	20.9863	45.4187	8.88979
	35-39 years	3102.41	5058.3	1432.44	1.61671e+06	2.29026e+06	1.14087e+06	13764.6	29274.7	5900.4	4.6592	7.59655	2.15123	2427.97	3439.5	1713.35	20.6716	43.9646	8.86121
	40-44 years	1746.73	2991.03	755.139	1.38425e+06	1.94941e+06	973468	11780.2	24605.1	5139.74	3.02822	5.18539	1.30915	2399.8	3379.6	1687.65	20.4228	42.6566	8.91051
	45-49 years	757.777	1563.57	169.31	1.00319e+06	1.42398e+06	723535	8517.46	17421.3	3836.76	1.53281	3.16275	0.342476	2029.23	2880.38	1463.55	17.2289	35.2394	7.76089
	50-54 years	196.44	528.322	24.7662	226329	328721	151731	1893	4207.55	830.781	0.464496	1.24925	0.0585613	535.171	777.282	358.779	4.47612	9.94903	1.96444
Low SDI	10-14 years	94738	156165	47418	159850	264653	79692	1386.09	3136.99	528.585	136.256	224.602	68.1982	229.902	380.633	114.616	1.99353	4.51173	0.76023
	15-19 years	93060.5	147952	57537.5	687219	1.01045e+06	454204	6225.63	13279.3	2663.65	150.93	239.955	93.3169	1114.56	1638.8	736.649	10.097	21.5369	4.32003
	20-24 years	8735.59	20895.5	3601.16	753700	1.0861e+06	515932	6803.07	14147.8	2922.57	16.5659	39.6256	6.82914	1429.3	2059.66	978.399	12.9011	26.8295	5.54227
	25-29 years	4304.01	7946.75	2193.48	646465	915545	450929	5688.38	11726.7	2395.78	9.77095	18.0407	4.97963	1467.6	2078.47	1023.7	12.9137	26.6218	5.43889
	30-34 years	2115.98	3416.53	937.627	546561	770371	379762	4682.31	10042.8	2005.82	5.70063	9.20441	2.52604	1472.48	2075.44	1023.11	12.6145	27.056	5.40384
	35-39 years	1388.06	2289.3	615.219	465748	651174	325093	3932.7	8383.26	1677.7	4.35595	7.18421	1.93066	1461.59	2043.49	1020.2	12.3415	26.308	5.26489
	40-44 years	744.271	1290.75	308.808	375742	525352	265714	3157.42	6698.81	1351.83	2.84944	4.94161	1.18227	1438.53	2011.31	1017.28	12.0882	25.6464	5.17546
	45-49 years	300.302	620.753	66.0625	251205	348745	177305	2116.64	4489.47	940.311	1.44603	2.98907	0.318106	1209.61	1679.29	853.763	10.1921	21.6179	4.52782
	50-54 years	71.5249	195.475	9.11695	51761.3	76092.1	34599	432.949	957.737	187.391	0.439441	1.20098	0.0560135	318.015	467.501	212.572	2.65998	5.88423	1.15131
Health system
Advanced Health System	10-14 years	271065	431495	142399	457929	730536	239882	3981.83	8582.43	1595.82	630.444	1003.57	331.191	1065.05	1699.09	557.92	9.26096	19.9611	3.71156
	15-19 years	323653	501421	199389	1.89321e+06	2.65306e+06	1.34575e+06	16701.3	35543.4	7469.44	773.639	1198.57	476.606	4525.41	6341.72	3216.81	39.9217	84.9608	17.8545
	20-24 years	5065.74	12701.8	1912	2.82411e+06	3.82089e+06	2.08806e+06	26359.9	52141.3	11791	11.6741	29.2714	4.40622	6508.18	8805.28	4811.95	60.7468	120.16	27.1726
	25-29 years	3152.66	6117.35	1587.97	3.02836e+06	4.1172e+06	2.24944e+06	27847.9	56028.7	12753.1	6.73448	13.0674	3.3921	6468.96	8794.86	4805.09	59.4868	119.685	27.2422
	30-34 years	1998.15	3370.97	835.849	3.16176e+06	4.2568e+06	2.34844e+06	27817.3	57913.4	12592.7	3.85543	6.50429	1.61277	6100.63	8213.49	4531.32	53.6736	111.744	24.2976
	35-39 years	1583.52	2575.53	652.95	3.22572e+06	4.45422e+06	2.37994e+06	27625.7	57002.1	12518	2.95281	4.80262	1.21756	6015.03	8305.82	4437.89	51.5139	106.292	23.3424
	40-44 years	1028.54	1819.21	406.358	3.20111e+06	4.43102e+06	2.36837e+06	27157.3	56549.1	12292.3	1.93576	3.42383	0.764782	6024.63	8339.37	4457.37	51.1112	106.428	23.1347
	45-49 years	522.972	1096.23	121.345	2.71476e+06	3.72828e+06	2.00226e+06	23007.8	46071	10595.6	1.00557	2.10782	0.233321	5219.91	7168.69	3849.93	44.2391	88.5848	20.3731
	50-54 years	165.289	461.982	24.6397	647267	878275	464367	5453.21	11417.2	2521.91	0.321344	0.898153	0.0479028	1258.37	1707.48	902.789	10.6018	22.1965	4.90293
Basic Health System	10-14 years	505195	817601	272391	852923	1.37417e+06	457857	7418.27	16497.9	3061.37	457.996	741.214	246.942	773.237	1245.78	415.081	6.7252	14.9566	2.77535
	15-19 years	409901	643937	258782	3.2308e+06	4.58825e+06	2.15563e+06	29136.4	62753.4	12659.9	402.873	632.897	254.346	3175.41	4509.59	2118.68	28.6369	61.6775	12.4428
	20-24 years	17498.5	44197.2	7108.12	4.24319e+06	5.85927e+06	2.98791e+06	38951.7	82038.5	17305.2	17.2128	43.4755	6.99206	4173.91	5763.6	2939.13	38.3157	80.699	17.0227
	25-29 years	11135.1	20974	5675.34	4.47794e+06	6.25563e+06	3.14903e+06	39912.9	83090.5	17309	10.1616	19.1403	5.17917	4086.45	5708.73	2873.73	36.4234	75.8262	15.7957
	30-34 years	7602.7	12155.9	3493.49	4.94137e+06	6.94654e+06	3.48639e+06	42572.1	90721.8	18295.5	5.98173	9.5641	2.74864	3887.82	5465.46	2743.05	33.4953	71.379	14.3947
	35-39 years	5330.5	8761.39	2465.23	4.5392e+06	6.42173e+06	3.2075e+06	38485.3	81375.7	16595.3	4.52469	7.43694	2.09256	3853.02	5450.96	2722.63	32.6675	69.0742	14.0866
	40-44 years	3087.86	5332.34	1300.28	3.98456e+06	5.62659e+06	2.80208e+06	33648.1	69971.3	14586	2.94578	5.08698	1.24045	3801.22	5367.7	2673.15	32.0999	66.7518	13.9149
	45-49 years	1637.54	3343.9	329.566	3.39568e+06	4.78007e+06	2.42859e+06	28823.3	58674.6	12888.2	1.52076	3.10544	0.306064	3153.53	4439.19	2255.41	26.7678	54.4904	11.9691
	50-54 years	511.567	1350.7	67.1011	850804	1.227e+06	576752	7188.49	15646	3125.91	0.474283	1.25226	0.0622107	788.796	1137.57	534.717	6.66458	14.5057	2.89809
Limited Health System	10-14 years	318979	523151	165058	538587	880512	278061	4667.34	10476.5	1859.15	215.917	354.121	111.727	364.569	596.018	188.219	3.15932	7.09151	1.25846
	15-19 years	294999	465487	182719	2.32831e+06	3.37478e+06	1.55436e+06	21072.4	43998.3	8986	208.906	329.638	129.394	1648.81	2389.87	1100.73	14.9225	31.1577	6.36349
	20-24 years	25546.4	62568.5	10442.5	2.85354e+06	4.0052e+06	1.99317e+06	25816.9	53984.5	11276.2	19.231	47.1009	7.86103	2148.11	3015.07	1500.43	19.4347	40.6389	8.4886
	25-29 years	13689	25146.1	7034.05	2.72723e+06	3.79489e+06	1.92512e+06	24116.8	49588.4	10289.6	11.264	20.6916	5.788	2244.11	3122.64	1584.09	19.8446	40.8041	8.4668
	30-34 years	7077.4	11237.8	3217.87	2.50805e+06	3.49056e+06	1.76473e+06	21592	46633.8	9195.27	6.47184	10.2763	2.94254	2293.45	3191.9	1613.74	19.7445	42.6437	8.4085
	35-39 years	4786.84	7787.98	2254.3	2.23669e+06	3.13879e+06	1.58201e+06	19016.6	40338.6	8157.21	4.90765	7.98453	2.31119	2293.14	3218.01	1621.93	19.4965	41.3566	8.36307
	40-44 years	2640.83	4504.86	1118.79	1.8604e+06	2.60658e+06	1.31824e+06	15874	33390.4	6908.97	3.18545	5.43388	1.34952	2244.07	3144.13	1590.09	19.1477	40.2764	8.33379
	45-49 years	1125.83	2315.14	235.932	1.31711e+06	1.86391e+06	941119	11176.2	22976.9	4947.15	1.60816	3.30702	0.337012	1881.4	2662.47	1344.32	15.9644	32.8209	7.06666
	50-54 years	287.814	757.474	37.9148	292429	422692	198394	2437.27	5382.88	1051.12	0.487824	1.28386	0.0642628	495.646	716.431	336.263	4.13099	9.12358	1.78156
Minimal Health System	10-14 years	29331.3	48335.3	14742	49491.7	81876.1	24886.3	428.997	935.086	166.67	135.461	223.228	68.0835	228.569	378.131	114.933	1.98125	4.31853	0.769736
	15-19 years	27074.6	43050.8	16790.6	205343	298373	135120	1850.16	3873.65	788.751	145.31	231.055	90.1158	1102.08	1601.38	725.195	9.92989	20.79	4.23325
	20-24 years	2099.34	5188.39	811.932	217785	316525	149072	1953.87	4051.02	828.188	13.4264	33.1826	5.19275	1392.86	2024.35	953.398	12.4961	25.9085	5.29671
	25-29 years	1021.53	1945.81	499.677	181783	258020	125487	1582.86	3291.41	659.399	7.95534	15.1534	3.89134	1415.67	2009.39	977.254	12.3269	25.6325	5.1352
	30-34 years	486.322	803.563	200.881	144547	205022	99264.6	1223.7	2626.34	523.641	4.66671	7.71093	1.92764	1387.06	1967.37	952.536	11.7425	25.2021	5.02482
	35-39 years	307.451	506.292	122.122	117408	165692	81026.6	978.583	2093.26	410.074	3.57156	5.88142	1.41865	1363.89	1924.79	941.259	11.3679	24.3167	4.76369
	40-44 years	165.524	294.038	59.9468	94886.4	132970	66564.8	783.125	1625.22	337.116	2.35677	4.18658	0.853535	1351.01	1893.26	947.763	11.1503	23.1402	4.79993
	45-49 years	69.7544	153.123	13.5089	66922.5	93263.1	46945.3	558.143	1185.27	244.428	1.21182	2.66016	0.234687	1162.62	1620.23	815.566	9.69644	20.5913	4.24638
	50-54 years	16.5709	47.17	1.75545	13641.8	20322.9	9011.9	113.779	254.339	48.7118	0.370847	1.05564	0.0392859	305.295	454.815	201.681	2.54631	5.69197	1.09014
Regions
Andean Latin America	10-14 years	27184.1	40897.6	16185.9	45918.1	69170.9	27257.9	399.777	844.635	167.747	964.419	1450.94	574.234	1629.05	2454	967.037	14.183	29.9654	5.95121
	15-19 years	14657.5	22993.2	9813.74	144898	208910	95290.7	1267.44	2661.02	552.458	545.594	855.871	365.295	5393.52	7776.21	3546.99	47.1777	99.0507	20.564
	20-24 years	327.698	854.653	124.701	195044	280300	136171	1731.3	3662.79	758.692	11.4845	29.9521	4.37026	6835.49	9823.37	4772.22	60.675	128.366	26.589
	25-29 years	199.898	391.029	97.9999	195471	276221	134835	1708.75	3575.93	754.782	7.00014	13.6932	3.43181	6845.08	9672.86	4721.73	59.8378	125.224	26.4313
	30-34 years	111.763	188.113	48.0598	176493	250785	119698	1511.56	3233.13	664.924	4.25794	7.16672	1.83098	6724.01	9554.4	4560.23	57.5875	123.176	25.3322
	35-39 years	78.856	129.682	31.8114	160168	226240	108941	1351.31	2852.11	592.153	3.27982	5.39382	1.32312	6661.82	9409.88	4531.14	56.2043	118.627	24.6291
	40-44 years	47.2225	84.3351	16.9291	136830	194808	95296.1	1157.32	2432.8	508.935	2.18923	3.90976	0.784828	6343.41	9031.25	4417.91	53.6533	112.784	23.5941
	45-49 years	21.5118	46.0806	3.59601	96271	137538	66149.2	818.794	1672.17	364.915	1.14994	2.46329	0.192229	5146.27	7352.25	3536.08	43.7695	89.3876	19.5069
	50-54 years	6.02306	16.7176	0.534745	21771.6	31343.7	14936.1	182.992	395.063	79.0245	0.37397	1.03799	0.0332021	1351.79	1946.12	927.379	11.3619	24.5294	4.90661
Australasia	10-14 years	9903.21	16967.4	4750.35	16729.5	28583	8009.05	144.874	320.475	53.654	1040.54	1782.79	499.126	1757.79	3003.26	841.522	15.2221	33.6728	5.6375
	15-19 years	11315	18672.6	6683.76	62990.6	88516.2	42354.4	549.029	1137.57	241.873	1287.44	2124.61	760.491	7167.19	10071.5	4819.17	62.4696	129.435	27.5208
	20-24 years	106.753	280.562	38.4051	95441.1	132792	68656.4	866.667	1787.97	380.127	11.1473	29.2966	4.0103	9966.06	13866.3	7169.17	90.4983	186.701	39.6933
	25-29 years	68.9002	138.158	33.5655	109848	152455	77866.4	990.05	2011.62	439.977	6.32741	12.6877	3.08247	10087.9	14000.6	7150.82	90.9206	184.736	40.4051
	30-34 years	40.3158	68.4527	16.3496	112801	156850	79326.6	979.582	2055.91	443.262	3.48071	5.90993	1.41156	9738.82	13541.8	6848.74	84.5732	177.499	38.2695
	35-39 years	29.3501	49.4271	11.3986	108167	149563	75968.5	920.751	1990.28	410.974	2.61284	4.40015	1.01474	9629.33	13314.5	6762.96	81.9682	177.181	36.5862
	40-44 years	17.2313	31.2587	5.84549	94941.2	134795	67147.9	800.497	1691.29	350.531	1.71579	3.11257	0.582061	9453.7	13422.1	6686.21	79.709	168.409	34.9039
	45-49 years	9.07834	20.7313	1.67762	80952.8	114062	56922.7	685.199	1410.93	306.975	0.900818	2.05711	0.166466	8032.73	11318.1	5648.28	67.9904	140.002	30.4602
	50-54 years	3.06173	8.9515	0.261326	19746.6	27996.8	13859.5	166.914	339.958	74.431	0.306328	0.895602	0.0261458	1975.66	2801.1	1386.65	16.6998	34.013	7.44686
Caribbean	10-14 years	6584.28	10542.8	3734.73	11112.7	17876	6283	96.2145	202.807	39.3807	353.603	566.191	200.571	596.799	960.015	337.424	5.16712	10.8916	2.11491
	15-19 years	4840.65	7600.79	3111.44	44940.4	64277.5	29155.3	411.501	905.462	181.914	260.706	409.361	167.575	2420.38	3461.83	1570.23	22.1625	48.7661	9.79744
	20-24 years	220.05	543.832	84.3148	57068.8	81928.3	38423.5	524.706	1110.71	226.117	11.6866	28.8822	4.47786	3030.86	4351.12	2040.63	27.8665	58.9883	12.0088
	25-29 years	130.802	257.966	67.0791	55709.4	79337.2	37775.8	491.781	1037.09	206.101	7.06461	13.9327	3.62292	3008.85	4284.98	2040.26	26.561	56.0132	11.1315
	30-34 years	78.5461	130.429	31.7301	54950.8	79311.4	37561.3	472.689	984.789	200.944	4.2563	7.06774	1.71941	2977.71	4297.77	2035.4	25.6144	53.3643	10.8889
	35-39 years	54.8409	89.792	21.4033	49058.4	70294.7	33863.8	416.492	881.011	176.154	3.27911	5.36894	1.27977	2933.35	4203.14	2024.82	24.9034	52.6784	10.5328
	40-44 years	31.9995	56.645	12.4444	42885.6	61221.5	29660.2	362.965	764.133	152.643	2.18005	3.85909	0.847809	2921.7	4170.88	2020.68	24.7279	52.0586	10.3992
	45-49 years	16.3966	33.8744	3.44026	35288.4	50141.6	23874.4	301.621	629.184	131.682	1.12937	2.33322	0.23696	2430.61	3453.67	1644.43	20.7752	43.3372	9.07004
	50-54 years	4.91689	13.755	0.654183	9967.35	15172.9	6386.79	83.5326	181.814	37.0933	0.350727	0.98116	0.0466636	710.982	1082.3	455.577	5.95847	12.969	2.64591
Central Africa	10-14 years	14230.6	24084.9	7013.64	24011.4	40743.5	11837.6	209.435	434.88	78.4333	133.655	226.206	65.8724	225.516	382.665	111.179	1.96702	4.08441	0.736648
	15-19 years	12892.5	20742.2	7900.09	98180.9	146158	63176.5	889.244	1859.57	390.382	141.916	228.323	86.9614	1080.74	1608.86	695.424	9.78848	20.4695	4.29719
	20-24 years	1028.33	2580.43	394.877	104046	150117	70825.7	943.509	1906.43	405.378	13.4844	33.837	5.17799	1364.35	1968.47	928.732	12.3722	24.9988	5.3157
	25-29 years	513.712	1013.23	248.98	89698.7	127854	61451.4	790.702	1703.09	332.658	7.96398	15.7078	3.85989	1390.58	1982.09	952.669	12.2581	26.4027	5.15714
	30-34 years	257.924	429.017	105.987	76934.8	109597	52742.4	656.474	1395.7	281.292	4.65622	7.74491	1.91336	1388.88	1978.52	952.142	11.8511	25.196	5.07807
	35-39 years	164.514	270.159	61.0552	63565.6	89890.1	43499.4	531.339	1136.21	226.475	3.5685	5.86006	1.32436	1378.81	1949.82	943.55	11.5254	24.6456	4.91249
	40-44 years	86.3813	153.179	30.8283	49782.5	70020.5	34434.1	411.735	859.037	177.839	2.35997	4.18493	0.842243	1360.08	1912.99	940.754	11.2488	23.4693	4.85863
	45-49 years	35.2283	77.2654	6.79143	33389.8	47795.3	23229.5	277.861	566.738	122.959	1.2185	2.67251	0.234907	1154.91	1653.18	803.478	9.61085	19.6027	4.253
	50-54 years	8.71034	24.9681	0.854164	6977.31	10582.9	4497.65	58.5815	125.676	24.542	0.374351	1.07307	0.0367101	299.87	454.831	193.299	2.5177	5.40128	1.05476
Central Asia	10-14 years	4129.23	6686.82	2048.57	6966.7	11283.4	3473.92	60.4238	128.379	22.4188	103.643	167.837	51.4187	174.862	283.21	87.1944	1.51662	3.22227	0.562706
	15-19 years	3148.44	5027.2	1940.34	26446.9	39420.2	16689	241.882	537.231	99.0321	93.4258	149.175	57.5769	784.777	1169.74	495.225	7.17753	15.9416	2.93865
	20-24 years	312.847	772.148	116.234	32803	46772.5	21931.1	300.538	648.748	129.672	9.22479	22.768	3.42733	967.248	1379.16	646.672	8.86184	19.1294	3.8236
	25-29 years	217.226	439.962	103.228	38657.1	54576.8	26488.7	344.591	726.683	142.131	5.54027	11.2211	2.6328	985.934	1391.96	675.585	8.78867	18.5338	3.625
	30-34 years	138.121	241.101	54.3091	41230.2	57692.3	28194.3	354.094	769.049	149.856	3.31229	5.78186	1.30239	988.741	1383.52	676.128	8.49153	18.4426	3.5937
	35-39 years	92.366	153.405	36.5068	35640.6	49861.8	24237.1	300.519	645.501	126.784	2.55263	4.2395	1.00891	984.967	1377.98	669.818	8.30516	17.8391	3.50382
	40-44 years	52.096	92.7227	19.2005	29338	41299.6	20271.5	248.447	523.091	104.098	1.70926	3.04221	0.629963	962.574	1355.03	665.101	8.15149	17.1625	3.41544
	45-49 years	24.8629	55.0007	4.40572	21371.7	29858.2	14492.9	182.468	383.951	76.5914	0.905186	2.00242	0.160399	778.082	1087.05	527.643	6.64311	13.9785	2.78847
	50-54 years	7.12411	20.4409	0.499813	5504.61	8431.94	3415.84	46.3917	103.288	19.5963	0.283993	0.814847	0.0199244	219.434	336.128	136.168	1.84934	4.11745	0.781181
Central Europe	10-14 years	1565.83	2498.04	803.553	2641.94	4213.97	1354.4	22.9883	50.175	8.98182	51.4442	82.0712	26.4001	86.799	138.447	44.4978	0.755262	1.64846	0.295091
	15-19 years	1171.94	1835.9	758.796	10476.1	15759.8	6658.23	95.2261	208.764	40.3269	41.2698	64.651	26.721	368.915	554.982	234.469	3.35339	7.35161	1.42011
	20-24 years	137.85	336.965	48.9584	13280.3	19402.2	8993.18	120.792	250.415	51.7506	4.73364	11.5711	1.68119	456.036	666.255	308.818	4.14789	8.59906	1.77707
	25-29 years	96.3608	180.131	43.8648	15344.5	21648.8	10504.7	136.065	294.492	56.3774	2.92986	5.47691	1.33371	466.552	658.233	319.396	4.13706	8.95407	1.71416
	30-34 years	70.3613	125.941	29.6038	17971.1	25246.7	12439.7	152.87	328.851	64.8891	1.83132	3.27791	0.77051	467.741	657.105	323.772	3.9788	8.55914	1.68889
	35-39 years	60.1391	112.172	23.6574	19472.1	26994.1	13532.7	164.222	346.176	69.5949	1.44387	2.6931	0.567985	467.502	648.094	324.904	3.94277	8.31127	1.67089
	40-44 years	43.6481	83.9144	13.7352	20203.9	28025.8	14065.5	171.508	363.401	72.7859	0.987283	1.89807	0.310679	456.994	633.919	318.15	3.87936	8.21982	1.64635
	45-49 years	22.7842	50.5864	4.61368	15601.7	21781.4	10843.7	133.72	292.311	57.7666	0.531795	1.18071	0.107686	364.152	508.391	253.098	3.12111	6.8227	1.34831
	50-54 years	6.56939	19.4119	0.723664	4157.55	6848.13	2495.48	35.2636	78.9145	13.6613	0.167793	0.49581	0.0184835	106.19	174.912	63.7385	0.900689	2.0156	0.348931
Central Latin America	10-14 years	91596.7	138231	56575.4	154716	233951	95532.3	1348.06	2871.69	596.851	851.585	1285.15	525.988	1438.41	2175.07	888.174	12.5331	26.6984	5.54899
	15-19 years	48064	70176.9	33579.7	525999	739225	349917	4629.72	9796.56	2055.21	444.964	649.679	310.872	4869.56	6843.55	3239.44	42.8607	90.6939	19.0266
	20-24 years	1362.13	3461.69	553.547	652640	919005	457721	5883.65	12373.9	2633.47	12.6756	32.2137	5.15118	6073.32	8552.05	4259.45	54.7519	115.149	24.5065
	25-29 years	816.85	1551.08	420.38	632597	887038	442310	5605.09	11783.6	2456.23	7.74931	14.7149	3.98807	6001.33	8415.17	4196.12	53.1745	111.789	23.3018
	30-34 years	474.705	773.076	215.554	590965	833756	408299	5077.1	10885.2	2160.85	4.75986	7.75161	2.16135	5925.59	8360.05	4094	50.9079	109.146	21.6668
	35-39 years	349.564	566.426	154.396	550993	773754	384121	4626.74	9766.36	1998.52	3.70014	5.99561	1.63428	5832.26	8190.18	4065.92	48.974	103.377	21.1543
	40-44 years	217.071	378.944	86.6339	494887	693085	349465	4157.07	8718.78	1765.11	2.47949	4.32848	0.989575	5652.84	7916.75	3991.76	47.4841	99.5901	20.1619
	45-49 years	103.17	210.769	23.4192	358843	506461	251441	3050.54	6391.5	1329.52	1.30088	2.65762	0.295297	4524.71	6386.06	3170.46	38.4648	80.5915	16.7641
	50-54 years	29.5259	81.3029	3.92268	111316	170431	72286.5	936.141	2137.64	397.884	0.411891	1.13419	0.0547219	1552.88	2377.54	1008.41	13.0593	29.8203	5.55054
Central Sub-Saharan Africa	10-14 years	11641.5	19615.5	5879.39	19642.6	33221.6	9971.72	171.008	362.828	64.9398	132.651	223.511	66.9936	223.821	378.549	113.624	1.94858	4.13431	0.739967
	15-19 years	10509.7	16914.3	6477.23	79441.2	119786	51613.2	716.065	1514.27	307.619	142.105	228.702	87.5801	1074.14	1619.66	697.875	9.68208	20.4748	4.1594
	20-24 years	838.959	2094.83	320.193	83553.9	121139	56696.9	755.681	1558.12	320.664	13.5762	33.8991	5.18145	1352.09	1960.3	917.483	12.2286	25.214	5.18906
	25-29 years	422.168	832.995	205.263	72240	103830	49452.7	634.212	1366.36	261.58	8.03017	15.8446	3.90436	1374.09	1974.98	940.653	12.0635	25.9899	4.97557
	30-34 years	212.009	353.724	83.2475	61826.5	88512	42175.7	526.53	1118.98	230.738	4.70765	7.85442	1.84851	1372.86	1965.41	936.511	11.6916	24.8468	5.12353
	35-39 years	135.717	227.763	51.6872	51155.8	72529.1	35134.5	427.106	890.036	174.815	3.61448	6.06588	1.37655	1362.4	1931.62	935.717	11.3749	23.7038	4.65575
	40-44 years	73.5958	131.559	25.9494	41414	58515.4	28745.5	341.819	703.41	147.373	2.39133	4.2747	0.843166	1345.65	1901.32	934.018	11.1066	22.8557	4.78854
	45-49 years	30.6194	64.8815	5.91413	28879.8	41312.1	20215.2	239.487	496.753	104.472	1.23258	2.61179	0.238072	1162.55	1663.01	813.76	9.64047	19.9967	4.20551
	50-54 years	7.62737	21.2915	0.722406	5966.98	8988.69	3861.25	49.9572	109.231	21.1317	0.378803	1.05741	0.0358773	296.342	446.411	191.764	2.48106	5.42481	1.04947
East Asia	10-14 years	132622	218340	67892.5	223830	369289	113596	1951.68	4319.8	768.648	319.624	526.209	163.624	539.44	890.004	273.771	4.70364	10.4109	1.85248
	15-19 years	114280	182616	70355.7	848365	1.23176e+06	562988	7606.51	16454.3	3326.63	317.35	507.116	195.375	2355.87	3420.55	1563.39	21.1229	45.6928	9.23791
	20-24 years	7178.23	18383.9	2899.2	1.13678e+06	1.61276e+06	783159	10214	21227.2	4512.97	19.9691	51.1423	8.0653	3162.42	4486.53	2178.67	28.4143	59.052	12.5547
	25-29 years	4949.41	9387.15	2495.41	1.36302e+06	1.91693e+06	949424	11871.5	24853.8	5091.35	11.5968	21.9947	5.84691	3193.64	4491.5	2224.56	27.8157	58.2339	11.9294
	30-34 years	3995.1	6353.48	1833.25	1.91651e+06	2.7187e+06	1.34392e+06	16252.4	34618.8	6993.12	6.63373	10.5497	3.04404	3182.29	4514.3	2231.53	26.9866	57.4833	11.6118
	35-39 years	2678.08	4398.58	1227.71	1.68115e+06	2.40112e+06	1.17223e+06	14124.6	29503.4	6060.18	5.01369	8.23466	2.29841	3147.32	4495.18	2194.56	26.443	55.2339	11.3454
	40-44 years	1512.9	2637.52	633.934	1.43542e+06	2.0282e+06	1.00656e+06	12022.2	24867.2	5215.3	3.25351	5.67204	1.36328	3086.9	4361.67	2164.63	25.8539	53.4773	11.2156
	45-49 years	929.048	1900.52	181.212	1.49268e+06	2.11835e+06	1.05309e+06	12619.4	25997	5621.08	1.65522	3.38602	0.322852	2659.4	3774.11	1876.22	22.483	46.3169	10.0147
	50-54 years	314.319	818.031	34.2046	392599	565898	262981	3329.15	7202.56	1421.68	0.509307	1.3255	0.0554235	636.149	916.954	426.123	5.39439	11.6707	2.30362
Eastern Africa	10-14 years	37660.1	61942.9	18731.3	63546.4	104646	31675.1	550.969	1218.79	210.294	155.619	255.959	77.4013	262.585	432.415	130.887	2.27671	5.03625	0.868974
	15-19 years	35943.6	57114.3	21961.1	275908	404766	180316	2469.82	5186.33	1075.98	163.421	259.675	99.848	1254.44	1840.31	819.823	11.2293	23.5801	4.89206
	20-24 years	3156.77	7622.27	1306.82	301779	434354	208896	2711.44	5856.65	1192.83	16.6025	40.088	6.87299	1587.15	2284.41	1098.65	14.2603	30.802	6.27349
	25-29 years	1568.01	2913.62	792.488	261608	370542	183401	2301.13	4742.42	985.34	9.82716	18.2604	4.96674	1639.57	2322.29	1149.42	14.4218	29.7221	6.1754
	30-34 years	766.106	1230.76	337.689	221469	311851	155991	1888.96	4020.2	809.512	5.73178	9.20819	2.52648	1656.96	2333.17	1167.08	14.1326	30.0779	6.05652
	35-39 years	493.491	809.166	216.785	187452	264931	132325	1571.07	3379.64	671.979	4.35607	7.14255	1.91358	1654.65	2338.56	1168.04	13.8679	29.8322	5.9316
	40-44 years	262.298	453.186	102.908	151232	212517	106364	1255.72	2631.66	545.843	2.83381	4.89613	1.1118	1633.88	2295.99	1149.14	13.5665	28.4318	5.89717
	45-49 years	101.221	212.17	20.1881	97876.5	136400	69187.8	819.662	1740.12	363.608	1.43081	2.99914	0.285369	1383.54	1928.08	978.007	11.5864	24.5975	5.1398
	50-54 years	23.1087	62.9303	2.77485	19225.4	28305.6	12869.3	161.473	359.257	69.9002	0.433355	1.18012	0.0520364	360.533	530.811	241.336	3.02808	6.7371	1.31083
Eastern Europe	10-14 years	2564.29	4773.88	1130.5	4325.77	8005.17	1899.59	37.8257	88.1791	12.5209	42.3578	78.8565	18.674	71.4544	132.232	31.378	0.624816	1.45657	0.206825
	15-19 years	2833.36	4648.51	1710.03	19110.9	31408.9	11431.2	185.54	419.44	71.1788	54.2918	89.0731	32.767	366.196	601.846	219.04	3.55526	8.03716	1.3639
	20-24 years	639.299	1342.27	283.711	24008.8	35530.5	15730.8	224.164	484.798	92.8404	13.2985	27.9216	5.90169	499.425	739.097	327.228	4.66301	10.0846	1.93124
	25-29 years	464.499	775.683	250.84	30583.7	44759.7	20643.7	273.364	560.851	111.186	8.17899	13.6584	4.41683	538.523	788.137	363.498	4.81344	9.87557	1.95778
	30-34 years	413.801	678.072	183.766	45623.3	65998	31477.7	393.188	817.34	165.305	5.07411	8.31465	2.25338	559.442	809.28	385.986	4.82135	10.0224	2.027
	35-39 years	344.701	555.456	148.974	50161.5	71741.2	35390.4	425.973	889.305	179.131	3.90658	6.29512	1.68836	568.492	813.06	401.088	4.82766	10.0787	2.03013
	40-44 years	207.109	363.451	85.2381	45596.4	64799.6	32475.1	390.564	813.734	164.438	2.59202	4.54869	1.06678	570.651	810.984	406.434	4.88801	10.1841	2.05799
	45-49 years	101.098	209.582	20.5877	35926	50395.6	25731.3	306.164	638.342	128.77	1.33577	2.76912	0.272017	474.676	665.858	339.978	4.04523	8.43417	1.70139
	50-54 years	27.9449	75.5986	3.59267	10342.5	18013.8	6111	86.89	202.419	35.1899	0.403942	1.09277	0.0519319	149.5	260.388	88.3341	1.25599	2.92595	0.508669
Eastern Sub-Saharan Africa	10-14 years	34888.1	58083.8	16650.8	58865.7	98618.3	28133.5	510.391	1100.21	190.387	128.059	213.201	61.118	216.071	361.986	103.266	1.87343	4.03838	0.69883
	15-19 years	34809.2	56078.5	21205.2	256477	378462	165453	2304.53	4874.31	983.907	141.664	228.224	86.2995	1043.79	1540.24	673.347	9.37879	19.8371	4.00423
	20-24 years	3449.17	8310.1	1416.09	282950	409576	194464	2539.24	5416	1098.59	16.3567	39.4082	6.71541	1341.81	1942.3	922.191	12.0416	25.6838	5.20975
	25-29 years	1697.06	3166.23	855.748	240261	341619	167706	2098	4309.23	889.423	9.72288	18.1402	4.9028	1376.52	1957.22	960.832	12.02	24.6887	5.09573
	30-34 years	824.067	1320.09	362.242	199799	282135	139239	1698.28	3598.65	727.879	5.69804	9.12779	2.50473	1381.52	1950.83	962.774	11.7428	24.883	5.03294
	35-39 years	526.857	868.231	232.244	166644	233608	116632	1394.68	2973.82	592.247	4.34036	7.15267	1.91327	1372.85	1924.52	960.837	11.4897	24.499	4.87905
	40-44 years	278.661	480.445	109.899	132985	185645	93658.3	1103.95	2363.69	470.385	2.82876	4.87714	1.11562	1349.96	1884.53	950.753	11.2066	23.9945	4.77501
	45-49 years	107.576	225.105	22.812	83679.7	117351	58804.8	703	1500.4	308.063	1.42752	2.98711	0.302712	1110.42	1557.24	780.331	9.32871	19.9101	4.08795
	50-54 years	24.4333	67.179	3.04255	17281.8	26144.6	11402.5	145.001	317.48	62.1763	0.430742	1.18432	0.0536381	304.665	460.912	201.019	2.55626	5.59696	1.09613
High-income Asia Pacific	10-14 years	32117.6	58565.1	13433.5	54266	99055.9	22712	472.429	1113.61	154.144	806.989	1471.51	337.531	1363.49	2488.89	570.664	11.8703	27.9806	3.87303
	15-19 years	73330.9	114856	40995.2	297474	413059	206367	2601.63	5299.75	1132.84	1810.2	2835.26	1011.98	7343.26	10196.5	5094.25	64.2222	130.826	27.9645
	20-24 years	661.182	1745.33	246.823	501635	692959	357190	4546.53	9504.64	1965.52	14.1953	37.4714	5.29917	10769.9	14877.5	7668.71	97.6119	204.06	42.1987
	25-29 years	396.397	788.263	196.258	529196	748358	371705	4779.53	9710.33	2112.12	7.95253	15.8142	3.93733	10616.7	15013.6	7457.17	95.8871	194.809	42.3735
	30-34 years	223.693	376.034	95.8415	548443	779451	375022	4763.09	9835.96	2146.26	4.39743	7.39222	1.88409	10781.5	15322.7	7372.31	93.6345	193.359	42.192
	35-39 years	191.411	316.835	78.0519	638583	904004	449970	5402.82	10865.5	2428.74	3.35839	5.559	1.36945	11204.2	15861.1	7894.92	94.7946	190.639	42.6133
	40-44 years	140.365	252.154	52.1382	708810	1.01124e+06	496677	5933.55	12176.4	2716.9	2.19798	3.94846	0.816429	11099.2	15834.9	7777.44	92.9133	190.67	42.5438
	45-49 years	82.0966	170.695	15.442	670649	955145	473415	5695.53	11717.6	2556.96	1.14454	2.37972	0.215283	9349.77	13316	6600.06	79.4035	163.36	35.6476
	50-54 years	26.8389	74.8433	3.24511	155927	220234	108212	1325.39	2604.96	611.875	0.378817	1.05638	0.0458031	2200.83	3108.49	1527.36	18.7072	36.7678	8.63631
High-income North America	10-14 years	71711.7	119655	32516.1	121106	202864	54816.3	1053.14	2246.61	390.44	630.847	1052.6	286.044	1065.37	1784.59	482.218	9.26445	19.7634	3.4347
	15-19 years	128484	200510	75799	595316	815717	428662	5211.77	10819.3	2417.74	1098.92	1714.96	648.307	5091.72	6976.81	3666.34	44.5761	92.5374	20.6788
	20-24 years	1373.15	3612.04	487.868	950158	1.26669e+06	707722	8863.39	17595.9	4031.49	11.6384	30.6144	4.135	8053.22	10736.1	5998.41	75.1231	149.137	34.1696
	25-29 years	787.165	1601.41	375.102	1.00069e+06	1.3237e+06	749145	9196.99	17920.1	4165.68	6.37551	12.9704	3.03808	8104.94	10721.1	6067.57	74.4894	145.141	33.7392
	30-34 years	425.047	743.403	163.011	1.0116e+06	1.35959e+06	743289	8938.59	17994.3	4072.47	3.3313	5.82641	1.27759	7928.42	10655.7	5825.52	70.056	141.03	31.9179
	35-39 years	310.668	522.401	117.599	958147	1.26393e+06	712478	8248.72	16327.4	3710.95	2.50589	4.21376	0.948569	7728.54	10195	5746.94	66.5353	131.699	29.933
	40-44 years	193.939	352.114	72.1706	881138	1.18655e+06	644479	7537.32	15213.2	3421.07	1.63561	2.96961	0.608661	7431.2	10006.9	5435.3	63.567	128.302	28.8521
	45-49 years	95.0055	202.696	23.2087	674325	910989	487419	5695.55	11434.8	2657.34	0.850457	1.81447	0.207756	6036.33	8154.86	4363.21	50.9846	102.361	23.7876
	50-54 years	33.1376	94.6299	4.83279	169752	231373	124226	1416.72	2828.46	674.427	0.279578	0.798381	0.0407737	1432.18	1952.06	1048.08	11.9527	23.8633	5.69006
North Africa and Middle East	10-14 years	133925	217448	72420.6	226071	367038	121664	1960.7	4308.99	810.951	469.63	762.518	253.955	792.755	1287.08	426.635	6.87553	15.1102	2.84374
	15-19 years	100119	159903	63989.1	896647	1.27929e+06	606644	8181.43	17478.8	3543.62	389.639	622.303	249.03	3489.53	4978.69	2360.91	31.8401	68.0232	13.7909
	20-24 years	3466.52	8872.19	1328.26	1.02096e+06	1.44494e+06	713410	9466.97	20027.4	4216.95	14.2315	36.4239	5.45302	4191.46	5932.04	2928.83	38.8657	82.2204	17.3122
	25-29 years	2021.49	3868.43	1009.99	1.00291e+06	1.41222e+06	700461	9234.3	19280.3	4061.69	8.45333	16.1767	4.22352	4193.91	5905.54	2929.14	38.6154	80.6251	16.9849
	30-34 years	1209.17	1987.73	506.466	1.01403e+06	1.45146e+06	707675	8941.23	19046.1	3891.74	4.99282	8.20763	2.09127	4187.06	5993.29	2922.09	36.9196	78.644	16.0696
	35-39 years	907.897	1491.56	375.951	984917	1.40251e+06	686921	8453.37	17929.3	3664.31	3.82344	6.28144	1.58325	4147.8	5906.41	2892.84	35.5998	75.5061	15.4316
	40-44 years	509.776	882.879	203.362	832224	1.18631e+06	587265	7028.78	14573.4	3100.25	2.48325	4.30073	0.990629	4053.98	5778.85	2860.72	34.239	70.9907	15.1021
	45-49 years	213.456	458.68	43.8559	583575	830534	408810	4913.29	10117	2204.31	1.26408	2.71629	0.259713	3455.91	4918.39	2420.96	29.0964	59.9126	13.0538
	50-54 years	54.7584	152.659	7.38027	112098	160572	75394.1	936.223	1988.9	420.849	0.396805	1.10624	0.0534809	812.315	1163.58	546.341	6.78431	14.4125	3.04967
North America	10-14 years	71713.2	119657	32517.2	121109	202868	54817.8	1053.16	2246.63	390.459	630.886	1052.66	286.065	1065.44	1784.7	482.251	9.26502	19.7644	3.43501
	15-19 years	128479	200500	75796.9	595317	815715	428664	5211.8	10819.3	2417.73	1098.92	1714.95	648.316	5091.94	6977.08	3666.51	44.5783	92.5412	20.6797
	20-24 years	1373.15	3612.05	487.887	950139	1.26666e+06	707712	8863.22	17595.5	4031.42	11.6389	30.6159	4.13536	8053.44	10736.3	5998.61	75.1252	149.141	34.1706
	25-29 years	787.178	1601.43	375.109	1.00067e+06	1.32366e+06	749130	9196.76	17919.6	4165.61	6.37595	12.9712	3.03829	8105.18	10721.3	6067.77	74.4916	145.145	33.7404
	30-34 years	425.075	743.452	163.027	1.01159e+06	1.35956e+06	743286	8938.45	17994.1	4072.39	3.33163	5.82699	1.27776	7928.59	10655.9	5825.69	70.0573	141.033	31.9183
	35-39 years	310.704	522.46	117.616	958155	1.26393e+06	712485	8248.78	16327.5	3710.97	2.50615	4.21419	0.948698	7728.54	10194.9	5746.94	66.5351	131.698	29.9329
	40-44 years	193.969	352.156	72.1916	881164	1.18657e+06	644499	7537.53	15213.6	3421.11	1.63578	2.9698	0.608807	7431.04	10006.6	5435.19	63.5655	128.299	28.8509
	45-49 years	95.0228	202.725	23.2108	674351	911018	487440	5695.78	11435.3	2657.45	0.850549	1.81459	0.20776	6036.12	8154.52	4363.08	50.983	102.358	23.7868
	50-54 years	33.1423	94.6513	4.83354	169759	231385	124235	1416.78	2828.66	674.449	0.279612	0.798545	0.0407791	1432.21	1952.12	1048.13	11.9529	23.8646	5.69013
Oceania	10-14 years	2875.34	4634.59	1565.85	4852.58	7763.18	2641.07	42.2105	92.1686	17.194	409.856	660.623	223.199	691.695	1106.58	376.463	6.01675	13.1379	2.45087
	15-19 years	2253.03	3572.05	1434.62	17062.4	24274.7	11417.6	150.317	323.709	65.9513	363.265	575.936	231.31	2751.04	3913.9	1840.9	24.2362	52.193	10.6336
	20-24 years	76.726	197.875	29.7801	22339.1	31747.4	15287.7	197.484	408.305	86.0898	12.7642	32.9186	4.95422	3716.35	5281.51	2543.26	32.8535	67.9257	14.3219
	25-29 years	43.3391	85.9581	21.6423	20938.8	30031	14384	183.348	377.117	76.8122	7.59341	15.0607	3.79193	3668.67	5261.71	2520.21	32.1243	66.0743	13.4582
	30-34 years	23.1338	39.1026	9.31987	18621.3	27011	12906.9	164.676	349.684	71.0767	4.49033	7.58991	1.80901	3614.45	5242.91	2505.26	31.9641	67.8746	13.7962
	35-39 years	15.6468	25.4895	6.03781	16114.3	22940.4	11200	138.773	286.735	58.9461	3.4655	5.6455	1.33728	3569.06	5080.92	2480.63	30.7359	63.507	13.0556
	40-44 years	8.942	15.6924	3.34822	13573.8	19302.8	9440.21	113.722	234.092	50.2269	2.29954	4.03549	0.861034	3490.66	4963.96	2427.66	29.2449	60.1996	12.9165
	45-49 years	3.81582	8.06925	0.675778	9134.3	13070.8	6287.42	77.4673	160.98	34.229	1.18018	2.49571	0.209009	2825.11	4042.62	1944.61	23.9596	49.7888	10.5866
	50-54 years	0.940233	2.67426	0.0907786	1847.71	2692.57	1244.32	15.5446	32.6776	6.81488	0.366241	1.04168	0.0353603	719.724	1048.82	484.691	6.05494	12.7286	2.65454
South Asia	10-14 years	195452	320221	101953	330121	539811	171849	2860.24	6228.45	1133.92	229.046	375.259	119.476	386.861	632.59	201.386	3.35184	7.29896	1.32881
	15-19 years	181997	284258	113111	1.47264e+06	2.1396e+06	987453	13368.9	28008.9	5596.19	213.773	333.888	132.86	1729.75	2513.17	1159.86	15.7031	32.8992	6.57327
	20-24 years	17586.3	43456.2	7203.6	1.86311e+06	2.62189e+06	1.30503e+06	16827.7	34986.8	7359.47	20.9453	51.7565	8.57952	2218.97	3122.68	1554.3	20.0419	41.6694	8.76516
	25-29 years	9644.75	17594.4	4952.66	1.83937e+06	2.5498e+06	1.3019e+06	16324.5	33348.6	6963.48	12.1979	22.2521	6.26373	2326.28	3224.79	1646.54	20.6459	42.1767	8.80686
	30-34 years	5077.44	8048.76	2300.49	1.73744e+06	2.41377e+06	1.22829e+06	14997.9	32245	6439.4	6.96245	11.0369	3.15455	2382.47	3309.89	1684.3	20.5658	44.216	8.83003
	35-39 years	3495.8	5672.11	1673.11	1.57557e+06	2.20153e+06	1.11573e+06	13446.7	28328.6	5769.64	5.25775	8.53098	2.51639	2369.69	3311.15	1678.08	20.2242	42.6067	8.67767
	40-44 years	1946.73	3355.09	831.787	1.31492e+06	1.84471e+06	937073	11315	23791.3	4942.71	3.39824	5.85671	1.45198	2295.36	3220.17	1635.77	19.7516	41.5306	8.62808
	45-49 years	841.195	1723.82	172.392	946323	1.34384e+06	676691	8046.93	16545.4	3544.57	1.70735	3.49879	0.349899	1920.72	2727.54	1373.46	16.3326	33.5816	7.19431
	50-54 years	216.881	564.112	28.0288	211626	304205	143166	1759.05	3870.17	754.508	0.517043	1.34484	0.0668205	504.515	725.225	341.307	4.19356	9.22648	1.79875
Southeast Asia	10-14 years	172074	287491	87052.9	290532	486371	147013	2523.23	5634.94	979.78	610.039	1019.22	308.621	1030	1724.29	521.19	8.94537	19.9771	3.47353
	15-19 years	173357	276622	106447	1.16402e+06	1.66454e+06	781934	10581.8	22402.4	4659.43	627.585	1001.42	385.357	4213.97	6025.93	2830.75	38.3079	81.1008	16.868
	20-24 years	5038.74	12962.3	2019.43	1.65339e+06	2.32503e+06	1.16845e+06	15397.2	31935	6737.45	18.2314	46.9009	7.30681	5982.4	8412.57	4227.77	55.711	115.549	24.3778
	25-29 years	2927.55	5540.48	1497.57	1.66448e+06	2.3455e+06	1.17919e+06	14842.5	30489.6	6392.92	10.4365	19.7515	5.33875	5933.77	8361.57	4203.75	52.9127	108.693	22.7904
	30-34 years	1598.76	2573.9	731.13	1.58453e+06	2.24298e+06	1.11304e+06	13738.7	29159.9	5934.08	5.8655	9.44308	2.68235	5813.3	8228.98	4083.5	50.4042	106.981	21.7708
	35-39 years	1146.38	1880.62	519.604	1.48665e+06	2.11043e+06	1.03902e+06	12700.7	26583.7	5531.53	4.42357	7.25677	2.00501	5736.56	8143.55	4009.28	49.0086	102.579	21.3446
	40-44 years	703.937	1206.34	288.197	1.37778e+06	1.94676e+06	973213	11731.5	24076.2	5146.76	2.88156	4.93815	1.17973	5639.95	7969.06	3983.84	48.0228	98.5557	21.0682
	45-49 years	323.551	672.344	64.4969	1.06746e+06	1.50023e+06	764028	9132.9	18320.2	4088.22	1.45162	3.01649	0.289367	4789.17	6730.84	3427.83	40.975	82.1941	18.3419
	50-54 years	92.2642	252.852	11.3579	231181	326681	157997	1957.11	4060.63	874.18	0.451468	1.23726	0.0555767	1131.22	1598.52	773.111	9.57655	19.8695	4.27754
Southern Africa	10-14 years	19513.7	32286.8	9714.36	32927.1	54567	16353.3	284.991	594.155	107.444	179.258	296.595	89.2385	302.477	501.266	150.226	2.618	5.45806	0.987004
	15-19 years	17346.2	27795.5	10564.8	130861	194155	84207.1	1172.57	2521.8	501.796	182.164	291.898	110.948	1374.25	2038.94	884.313	12.3139	26.483	5.26968
	20-24 years	1322.36	3338.49	532.829	150484	217691	103172	1364.46	2838.3	588.656	15.8634	40.0494	6.39196	1805.24	2611.48	1237.68	16.3684	34.0491	7.06168
	25-29 years	732.834	1396.87	362.01	143072	202750	99650.7	1254.49	2574.11	536.834	9.63179	18.3593	4.75797	1880.42	2664.79	1309.73	16.4881	33.8321	7.05573
	30-34 years	393.033	638.253	175.134	131712	186473	91191.2	1116.1	2445.4	472.823	5.72741	9.30084	2.55211	1919.35	2717.35	1328.87	16.2641	35.6352	6.89015
	35-39 years	260.734	423.169	116.925	113817	161484	79038.6	945.105	2010.73	401.19	4.39397	7.13137	1.97045	1918.09	2721.38	1331.98	15.9272	33.8855	6.76098
	40-44 years	136.695	235.915	56.6904	89219.2	124816	62364.2	737.578	1532.41	318.241	2.85899	4.93418	1.18569	1866.03	2610.54	1304.35	15.4265	32.0506	6.65603
	45-49 years	56.3608	116.523	12.3188	59425.3	82898.3	41126.6	495.563	1019.39	216.703	1.45885	3.01611	0.318861	1538.17	2145.75	1064.53	12.8272	26.3861	5.60919
	50-54 years	13.9305	37.6688	1.57518	13027.5	19275.8	8632.71	107.883	235.08	46.2933	0.447777	1.21081	0.0506319	418.75	619.593	277.486	3.46776	7.55633	1.48803
Southern Latin America	10-14 years	9011.98	15257.5	4375.78	15211.7	25845.9	7382.48	132.01	283.849	47.2021	362.973	614.521	176.242	612.678	1040.98	297.342	5.3169	11.4325	1.90114
	15-19 years	11892.2	19339.5	7060.39	64911.1	94326	44665.2	571.024	1165.22	247.461	482.243	784.242	286.307	2632.22	3825.03	1811.23	23.1557	47.2512	10.0348
	20-24 years	285.163	757.77	97.3475	105016	149275	74105.7	997.806	2035.12	438.546	10.9441	29.082	3.73603	4030.34	5728.93	2844.05	38.2941	78.1045	16.8306
	25-29 years	166.894	332.264	78.3616	108633	157088	76649	1006	2110.69	435.47	6.20075	12.3448	2.91142	4036.13	5836.39	2847.79	37.3767	78.42	16.1793
	30-34 years	90.0471	158.675	31.1541	104471	150217	72687.5	915.762	1957.21	392.347	3.41039	6.00956	1.17991	3956.68	5689.23	2752.92	34.6831	74.1261	14.8595
	35-39 years	64.0137	109.207	22.6623	96509.1	139795	66171.8	816.872	1664.59	346.565	2.57681	4.39602	0.912248	3884.88	5627.31	2663.68	32.8824	67.0066	13.9506
	40-44 years	39.7468	72.3941	10.9992	89380.2	128826	61326.9	752.045	1569.14	319.686	1.68684	3.07239	0.466804	3793.27	5467.34	2602.69	31.9166	66.594	13.5674
	45-49 years	19.0337	41.7522	4.03955	68690.4	99005	48073.7	577.751	1219.81	255.629	0.870808	1.91019	0.184813	3142.64	4529.56	2199.41	26.4326	55.8073	11.6952
	50-54 years	5.34135	15.3383	0.509952	14781.8	21080.4	10171.5	124.266	265.152	52.5869	0.272494	0.782497	0.0260157	754.106	1075.44	518.911	6.33958	13.527	2.68277
Southern Sub-Saharan Africa	10-14 years	8869.44	14468.8	4547.75	14967.7	24595.2	7648.5	129.929	284.903	50.2427	227.066	370.415	116.427	383.189	629.661	195.809	3.32631	7.2938	1.28626
	15-19 years	7957.72	12703.3	4872.54	58550.3	86729.1	37697.8	524.244	1178.33	221.152	222.187	354.689	136.046	1634.78	2421.56	1052.56	14.6374	32.9001	6.17478
	20-24 years	638.035	1646.99	262.742	74425.7	106957	50727.7	685.869	1451.33	296.148	18.9977	49.0396	7.82324	2216.05	3184.68	1510.44	20.422	43.214	8.81793
	25-29 years	397.214	752.167	201.081	79442.4	112553	54887.7	702.805	1454.76	298.902	11.372	21.5342	5.75685	2274.4	3222.35	1571.41	20.121	41.649	8.55743
	30-34 years	231.148	374	106.167	79665.6	113634	54973	676.605	1478.79	284.306	6.63272	10.7318	3.04644	2285.98	3260.68	1577.43	19.415	42.4335	8.15806
	35-39 years	159.035	258.982	75.0693	71704.1	102571	49561.7	594.738	1253.91	253.177	5.02164	8.17752	2.37036	2264.1	3238.73	1564.94	18.7792	39.5932	7.99423
	40-44 years	81.9479	142.451	34.3967	55775.4	78864.4	38899.8	461.389	957.358	196.822	3.24447	5.63993	1.36183	2208.26	3122.39	1540.12	18.2673	37.9037	7.79256
	45-49 years	34.4236	70.1427	7.29768	37232.7	52276.3	25635.3	310.908	654.981	135.772	1.63809	3.33783	0.347269	1771.76	2487.63	1219.89	14.7949	31.1681	6.4609
	50-54 years	8.8502	22.7718	0.865518	8625.91	12789.6	5744.64	71.249	155.36	30.6669	0.498867	1.2836	0.0487875	486.225	720.922	323.813	4.01616	8.75733	1.72863
Tropical Latin America	10-14 years	11508.5	18452	6054.32	19421.3	31125.5	10210.7	168.658	365.763	66.6493	144.308	231.376	75.9169	243.53	390.292	128.035	2.11486	4.58641	0.835736
	15-19 years	8970.47	14453.3	5827.1	77300.3	115404	49639.9	697.551	1520.14	287.526	111.127	179.048	72.1866	957.602	1429.63	614.943	8.64132	18.8317	3.56189
	20-24 years	1262.24	2828.5	536.007	108230	155844	72927.3	1008.02	2227.27	427.054	14.2026	31.826	6.03109	1217.79	1753.54	820.569	11.3421	25.061	4.80516
	25-29 years	784.645	1384.76	407.748	110751	156916	75359.1	1008.99	2110.26	424.19	8.71486	15.3802	4.52876	1230.08	1742.82	836.995	11.2066	23.4381	4.71137
	30-34 years	486.352	801.821	220.294	111202	157739	76524.2	967.623	2100.48	419.873	5.35466	8.82792	2.4254	1224.31	1736.68	842.519	10.6534	23.126	4.62273
	35-39 years	385.456	623.077	171.446	112946	158480	78132.2	956.339	2028.33	408.12	4.12329	6.66516	1.83399	1208.21	1695.28	835.793	10.2301	21.6974	4.36572
	40-44 years	237.519	414.75	95.08	102377	144547	71274.7	868.806	1777.79	367.248	2.73254	4.7715	1.09385	1177.8	1662.95	819.981	9.9952	20.4527	4.22501
	45-49 years	105.137	213.559	19.7762	71493	102669	49965.2	606.986	1328.82	266.178	1.39691	2.83747	0.262759	949.901	1364.12	663.868	8.06479	17.6556	3.5366
	50-54 years	28.8328	77.5214	3.05929	32751	50116.1	18288.4	274.685	599.114	123.356	0.420083	1.12946	0.0445727	477.171	730.174	266.456	4.00207	8.72889	1.79725
Western Africa	10-14 years	37935.3	62239.6	18345.4	64006.9	105488	31019.7	552.512	1240.51	208.619	133.884	219.66	64.7459	225.898	372.297	109.477	1.94997	4.37809	0.736275
	15-19 years	36614.4	59276.8	22339.1	272019	400766	175745	2476.93	5272.57	1060.61	148.331	240.14	90.4994	1101.99	1623.57	711.971	10.0345	21.3601	4.29669
	20-24 years	3642.96	8827.68	1510.54	295547	426168	201276	2676.74	5655.67	1134.27	17.5436	42.5119	7.2744	1423.28	2052.32	969.295	12.8905	27.2363	5.46238
	25-29 years	1802.97	3236.34	921.203	257110	366033	177388	2239.05	4695.08	932.321	10.2981	18.4851	5.26168	1468.55	2090.69	1013.2	12.7889	26.8171	5.32518
	30-34 years	860.235	1377.17	390.066	213441	301466	147400	1803.7	3908.36	756.235	5.94447	9.51666	2.69546	1474.94	2083.21	1018.57	12.4641	27.0079	5.2258
	35-39 years	539.748	889.741	249.511	176632	248465	122887	1472.79	3196.82	624.287	4.49559	7.4107	2.07819	1471.18	2069.48	1023.54	12.267	26.6264	5.19972
	40-44 years	284.987	489.854	117.965	141216	197914	99443.1	1171.73	2487.31	501.496	2.93137	5.03862	1.21338	1452.55	2035.73	1022.87	12.0523	25.5844	5.15837
	45-49 years	117.836	243.733	24.2265	94632.8	132447	66447.4	794.27	1687.89	350.188	1.49125	3.08453	0.306595	1197.61	1676.16	840.916	10.0518	21.3609	4.43176
	50-54 years	29.2505	79.2914	3.63523	21322.8	31986.7	13970.9	178.584	400.783	78.9393	0.452398	1.22635	0.0562237	329.786	494.718	216.079	2.76204	6.19864	1.2209
Western Europe	10-14 years	121706	187663	70375.6	205689	317267	118662	1789.02	3762.86	752.41	1044.92	1611.2	604.216	1765.96	2723.92	1018.78	15.3598	32.3064	6.45988
	15-19 years	81002.2	125677	54032.9	690054	982437	468443	6086.95	12952.4	2644.05	707.896	1098.32	472.206	6030.54	8585.74	4093.83	53.1952	113.194	23.1069
	20-24 years	1300.53	3406.88	484.794	938396	1.30371e+06	669996	8964.22	18371.3	4054.89	10.9448	28.6711	4.07986	7897.21	10971.6	5638.45	75.4397	154.607	34.1246
	25-29 years	812.47	1629.84	407.319	1.02149e+06	1.39535e+06	718944	9553.18	19896.1	4320.71	6.42813	12.8951	3.22264	8081.89	11039.8	5688.17	75.5832	157.415	34.1848
	30-34 years	507.636	864.998	219.148	1.09235e+06	1.50122e+06	767769	9694.01	20403.3	4351.41	3.69545	6.29695	1.59534	7952.01	10928.5	5589.15	70.5697	148.53	31.6771
	35-39 years	396.676	655.581	162.109	1.11181e+06	1.54396e+06	775935	9582.41	20338.3	4225.23	2.82035	4.66116	1.15259	7904.93	10977.5	5516.87	68.1306	144.605	30.0412
	40-44 years	270.585	487.41	98.4627	1.13731e+06	1.57508e+06	794869	9694.63	20295.8	4289.36	1.86661	3.36237	0.679238	7845.62	10865.6	5483.35	66.8777	140.009	29.5898
	45-49 years	145.612	302.72	34.8605	1.01449e+06	1.41795e+06	717743	8615.81	17701.8	3951.35	0.976118	2.0293	0.233689	6800.73	9505.3	4811.43	57.7566	118.665	26.4881
	50-54 years	50.6268	139.062	7.29375	244335	342517	168476	2061.3	4396.68	927.369	0.31849	0.874833	0.0458845	1537.1	2154.75	1059.87	12.9675	27.6592	5.83402
Western Sub-Saharan Africa	10-14 years	43518.9	71503.4	20969.3	73428	120982	35417.2	634.511	1417.75	239.814	136.743	224.675	65.889	230.723	380.144	111.287	1.99374	4.45481	0.753535
	15-19 years	41356.1	66777.4	25137.4	310284	456310	200501	2829.08	6021.59	1211.95	149.623	241.596	90.9454	1122.59	1650.9	725.397	10.2354	21.7857	4.38474
	20-24 years	3975.8	9685.76	1636.9	334858	483679	227953	3035.49	6359.6	1286.56	17.1092	41.6812	7.04416	1441.01	2081.44	980.961	13.0628	27.3676	5.53649
	25-29 years	1969.14	3566.53	1004.28	291120	413285	202610	2541.51	5313.75	1074.02	10.0425	18.1891	5.12177	1484.7	2107.73	1033.3	12.9616	27.0999	5.47743
	30-34 years	942.613	1510.15	419.791	242483	340589	167756	2051.98	4446.08	860.278	5.79545	9.28485	2.58099	1490.85	2094.04	1031.41	12.6161	27.3358	5.28923
	35-39 years	591.559	974.961	268.698	200266	282468	138729	1670.37	3615.67	712.619	4.3893	7.23409	1.99371	1485.95	2095.88	1029.35	12.394	26.8278	5.28754
	40-44 years	311.808	532.127	128.594	159353	222844	111754	1322.06	2819.33	569.219	2.86816	4.89475	1.18287	1465.8	2049.82	1027.97	12.1609	25.9335	5.23594
	45-49 years	128.553	267.09	26.2578	106449	148816	74813.3	893.164	1882.25	396.418	1.46239	3.03834	0.298702	1210.94	1692.89	851.056	10.1604	21.412	4.50955
	50-54 years	31.7751	86.672	3.97545	23703.6	35590.7	15457.1	198.59	443.543	88.2954	0.444483	1.2124	0.0556102	331.574	497.856	216.22	2.77795	6.20445	1.23511
