# Supplementary material for: Global trends and health system impact on polycystic ovary syndrome: a comprehensive analysis of age-stratified females from 1990 to 2021
Source: Front Reprod Health. 2025 Oct 23;7:1642369. doi: 10.3389/frph.2025.1642369 (PMC12588920; doi:10.3389/frph.2025.1642369)
Supplement: Supplementary file 1 [file Datasheet1.zip › Supplemental_data/Table S9. ARIMA forecast of ASIR and ASPR for the global PCOS.xlsx]

## Sheet: ARIMA
ARIMA forecast of PCOS ASIR and ASPR from 2022 to 2042
Year	ASIR	lower_80	upper_80	lower_95	upper_95	ASPR	lower_80	upper_80	lower_95	upper_95
2022	63.9565	63.8116	64.1015	63.7349	64.1782	1768.85	1764.68	1773.03	1762.47	1775.23
2023	64.3488	64.0998	64.5979	63.968	64.7297	1780.13	1771.66	1788.61	1767.17	1793.1
2024	64.8925	64.4717	65.3134	64.2489	65.5362	1791.6	1778.61	1804.59	1771.74	1811.47
2025	65.4363	64.8667	66.0058	64.5652	66.3073	1803.22	1785.71	1820.73	1776.44	1830
2026	65.98	65.2673	66.6926	64.89	67.0699	1814.96	1793.03	1836.88	1781.43	1848.49
2027	66.5237	65.6684	67.379	65.2156	67.8318	1826.78	1800.59	1852.96	1786.73	1866.83
2028	67.0674	66.0677	68.0671	65.5385	68.5962	1838.67	1808.4	1868.93	1792.38	1884.95
2029	67.6111	66.4643	68.7579	65.8572	69.365	1850.61	1816.45	1884.77	1798.37	1902.85
2030	68.1548	66.8574	69.4522	66.1706	70.139	1862.59	1824.72	1900.46	1804.67	1920.51
2031	68.6985	67.2469	70.1501	66.4784	70.9186	1874.6	1833.2	1916	1811.28	1937.92
2032	69.2422	67.6325	70.8519	66.7804	71.7041	1886.64	1841.86	1931.41	1818.16	1955.11
2033	69.7859	68.0141	71.5577	67.0762	72.4956	1898.69	1850.7	1946.68	1825.3	1972.08
2034	70.3296	68.3918	72.2675	67.366	73.2933	1910.76	1859.69	1961.82	1832.66	1988.85
2035	70.8733	68.7655	72.9812	67.6497	74.097	1922.83	1868.83	1976.84	1840.24	2005.43
2036	71.417	69.1352	73.6989	67.9273	74.9068	1934.92	1878.09	1991.75	1848.01	2021.83
2037	71.9608	69.501	74.4205	68.1989	75.7226	1947.01	1887.47	2006.55	1855.95	2038.07
2038	72.5045	69.8629	75.146	68.4645	76.5444	1959.11	1896.95	2021.26	1864.05	2054.17
2039	73.0482	70.2209	75.8754	68.7243	77.372	1971.21	1906.53	2035.89	1872.3	2070.12
2040	73.5919	70.5752	76.6085	68.9783	78.2055	1983.31	1916.2	2050.42	1880.67	2085.95
2041	74.1356	70.9257	77.3454	69.2265	79.0446	1995.42	1925.95	2064.89	1889.17	2101.66
2042	74.6793	71.2726	78.086	69.4692	79.8894	2007.53	1935.77	2079.28	1897.79	2117.27
